# Supplementary material for: A simple method to efficiently generate structural variation in plants
Source: PLoS Genet. 2025 Dec 18;21(12):e1011977. doi: 10.1371/journal.pgen.1011977 (PMC12725597; doi:10.1371/journal.pgen.1011977)
Supplement: S1 Table — (XLSX) [file pgen.1011977.s011.xlsx]

## Sheet: S1 Table
S1 Table: Phenotypes observed in M2 progeny of etoposide-treated plants.
M1 Line	Dwarfism	Seed size/abortion	Leaf shape/size	Flowering time	Leaf pigmentation	Loss of apical dominance	None observed
1A	x	x
1B			x
2B		x
3				x
4		x	x
5A		x	x
6		x	x
7A							x
7B		x	x
8B			x
9							x
9A			x
10A		x
10B		x
11			x
12		x	x
15	x	x	x
13A							x
13B				x	x
16A		x				x
16B			x
17B							x
19A							x
19B							x
21A		x
21B							x
22A							x
22B		x
22		x
24A							x
24B			x
24C							x
25C		x
26A			x
28							x
30A		x
32A							x
34B							x
34A		x	x
34C	x
35		x
35A			x
