# Supplementary material for: A simple method to efficiently generate structural variation in plants
Source: PLoS Genet. 2025 Dec 18;21(12):e1011977. doi: 10.1371/journal.pgen.1011977 (PMC12725597; doi:10.1371/journal.pgen.1011977)
Supplement: S2 Table — (XLSX) [file pgen.1011977.s012.xlsx]

## Sheet: S2 Table
S2 Table: List of samples sequenced with Illumina.
Sample	Total Aligned Reads	Line treated with:
10B_12	15767927	Etoposide
10B_23	15883037	Etoposide
10B_3	12986131	Etoposide
12_11	15391430	Etoposide
12_13	12997842	Etoposide
13B_18_47	28678035	Etoposide
13B_25_8	29162314	Etoposide
13B_46_12	28191445	Etoposide
C13_18	31028706	DMSO
17B_6	11320771	Etoposide
17B_15	12993683	Etoposide
1A_14_18	23637246	Etoposide
1A_20_17	23380101	Etoposide
1A_4_5	26886148	Etoposide
1B_9	16620374	Etoposide
1_23	12169999	Etoposide
21A_11	16237081	Etoposide
21A_6	13253240	Etoposide
21B_24	11369751	Etoposide
21B_6	13520036	Etoposide
C23_19	27772853	DMSO
C24A_9	14827506	DMSO
24B_23_12	11251492	Etoposide
24B_23	16130345	Etoposide
24C_12	12632490	Etoposide
26A_10_3	12736259	Etoposide
26A_10	11215789	Etoposide
26A_14	10508458	Etoposide
26A_3	15357183	Etoposide
26C_4	15357332	Etoposide
320_1	15068137	Etoposide
34C_6_9	31567742	Etoposide
34C_7_32	22388739	Etoposide
34C_9_20	24756575	Etoposide
C4_8_8	32054614	DMSO
9A_11_23	13782577	Etoposide
9A_11	13774133	Etoposide
