# Supplementary material for: A simple method to efficiently generate structural variation in plants
Source: PLoS Genet. 2025 Dec 18;21(12):e1011977. doi: 10.1371/journal.pgen.1011977 (PMC12725597; doi:10.1371/journal.pgen.1011977)
Supplement: S3 Table — (XLSX) [file pgen.1011977.s013.xlsx]

## Sheet: S3 Table
S3 Table: Relationship between the sequenced lines, treatments, and nature of sequencing.
Generation					Sequencing Type
M1	M2	M3	Treatment	Phenotype investigated	short-read DNA	long-read DNA	RNA-seq
1	1_23		160 uM Etoposide		x
10B	10B_12		160 uM Etoposide		x
	10B_23		160 uM Etoposide		x
	10B_3		160 uM Etoposide		x
12	12_11		160 uM Etoposide		x
	12_13		160 uM Etoposide		x
C13	C13_15		DMSO				x
	C13_18		DMSO		x
	C13_2		DMSO				x
	C13_5		DMSO			x	x
13B	13B_18	13B_18_20	160 uM Etoposide	virescent relative (no phenotype)		x	x
		13B_18_21	160 uM Etoposide	virescent relative (no phenotype)			x
		13B_18_24	160 uM Etoposide	virescent relative (no phenotype)			x
		13B_18_47	160 uM Etoposide	virescent relative (no phenotype)	x		x
	13B_25	13B_25_23	160 uM Etoposide	virescent relative (no phenotype)			x
		13B_25_26	160 uM Etoposide	virescent		x	x
		13B_25_31	160 uM Etoposide	virescent			x
		13B_25_8	160 uM Etoposide	virescent	x
	13B_46	13B_46_12	160 uM Etoposide	virescent	x
		13B_46_16	160 uM Etoposide	virescent			x
		13B_46_23	160 uM Etoposide	virescent		x	x
		13B_46_31	160 uM Etoposide	virescent			x
17B	17B_6		160 uM Etoposide		x
	17B_15		160 uM Etoposide		x
1A	1A_14	1A_14_15	160 uM Etoposide	BR-like dwarf			x
		1A_14_18	160 uM Etoposide	BR-like dwarf	x
		1A_14_25	160 uM Etoposide	BR-like dwarf		x	x
		1A_14_5	160 uM Etoposide	BR-like dwarf			x
	1A_20	1A_20_17	160 uM Etoposide	BR-like dwarf	x
		1A_20_5	160 uM Etoposide	BR-like dwarf			x
		1A_20_6	160 uM Etoposide	BR-like dwarf			x
		1A_20_8	160 uM Etoposide	BR-like dwarf		x	x
	1A_4	1A_4_11	160 uM Etoposide	BR-like dwarf relative (no phenotype)		x	x
		1A_4_16	160 uM Etoposide	BR-like dwarf relative (no phenotype)			x
		1A_4_17	160 uM Etoposide	BR-like dwarf relative (no phenotype)			x
		1A_4_22	160 uM Etoposide	BR-like dwarf relative (no phenotype)			x
		1A_4_5	160 uM Etoposide	BR-like dwarf relative (no phenotype)	x
1B	1B_9		160 uM Etoposide		x
21A	21A_11		160 uM Etoposide		x
	21A_6		160 uM Etoposide		x
21B	21B_24		160 uM Etoposide		x
	21B_6		160 uM Etoposide		x
C23	C23_19		DMSO		x
	C23_28		DMSO				x
	C23_30		DMSO			x	x
	C23_34		DMSO				x
C24A	C24A_9		DMSO		x
24B	24B_23		160 uM Etoposide		x
24C	24C_12		160 uM Etoposide		x
26A	26A_10		160 uM Etoposide	Leaf shape	x
	26A_14		160 uM Etoposide	Leaf shape	x
	26A_3		160 uM Etoposide	Leaf shape	x
26C	26C_4		160 uM Etoposide		x
34C	34C_6	34C_6_21	160 uM Etoposide	short-internode dwarf			x
		34C_6_24	160 uM Etoposide	short-internode dwarf		x	x
		34C_6_36	160 uM Etoposide	short-internode dwarf			x
		34C_6_9	160 uM Etoposide	short-internode dwarf	x
	34C_7	34C_7_22	160 uM Etoposide	short-internode dwarf		x	x
		34C_7_32	160 uM Etoposide	short-internode dwarf	x
		34C_7_50	160 uM Etoposide	short-internode dwarf			x
		34C_7_7	160 uM Etoposide	short-internode dwarf			x
	34C_9	34C_9_11	160 uM Etoposide	short-internode dwarf relative (no phenotype)			x
		34C_9_12	160 uM Etoposide	short-internode dwarf relative (no phenotype)			x
		34C_9_20	160 uM Etoposide	short-internode dwarf relative (no phenotype)	x
		34C_9_23	160 uM Etoposide	short-internode dwarf relative (no phenotype)			x
		34C_9_3	160 uM Etoposide	short-internode dwarf relative (no phenotype)		x	x
C4	C4_8	C4_8_4	DMSO				x
		C4_8_6	DMSO				x
		C4_8_7	DMSO				x
		C4_8_8	DMSO		x
5A	5A_2	5A_2_17	160 uM Etoposide	variegated line (green)			x
		5A_2_24	160 uM Etoposide	variegated line (green)			x
		5A_2_3	160 uM Etoposide	variegated line (green)			x
		5A_2_4	160 uM Etoposide	variegated line (green)			x
	5A_3	5A_3_18	160 uM Etoposide	variegated line (green)			x
		5A_3_2	160 uM Etoposide	variegated line (green)			x
		5A_3_29	160 uM Etoposide	variegated line (green)			x
		5A_3_8	160 uM Etoposide	variegated line (green)			x
	5A_58	5A_58_13	160 uM Etoposide	variegated line (green)			x
		5A_58_18	160 uM Etoposide	variegated line (green; ~25% variegated progeny)		x	x
		5A_58_20	160 uM Etoposide	variegated line (white)			x
		5A_58_31	160 uM Etoposide	variegated line (green; ~25% variegated progeny)			x
		5A_58_33	160 uM Etoposide	variegated line (green)			x
		5A_58_34	160 uM Etoposide	variegated line (green; ~25% variegated progeny)			x
9A	9A_11	9A_11_9	160 uM Etoposide		x
		9A_11_23	160 uM Etoposide		x
