# Supplementary material for: A simple method to efficiently generate structural variation in plants
Source: PLoS Genet. 2025 Dec 18;21(12):e1011977. doi: 10.1371/journal.pgen.1011977 (PMC12725597; doi:10.1371/journal.pgen.1011977)
Supplement: S4 Table — (XLSX) [file pgen.1011977.s014.xlsx]

## Sheet: S4 Table
S4 Table: Deletions and duplications identified by read coverage analysis.
Sample	Chromosome	Window Start	Window End	Estimated Length	Relative Coverage (mutant/median coverage)	Estimated Copy Number	Shared With
12_13	Chr1	14500000	14800000	300000	3.18288	3
13B_18_47	Chr5	15300000	15400000	100000	3.14151	3
13B_46_12	Chr4	8500000	8600000	100000	3.3912	3
21A_6	Chr2	14000000	14100000	100000	3.01728	3
21A_6	Chr3	8400000	8500000	100000	3.15971	3
21B_24	Chr5	29000000	29100000	100000	3.08473	3
24B_23_12	Chr5	15300000	15400000	100000	0.907356	1
26A_10	Chr1	20400000	21300000	900000	3.14121	3	26A_14, 26A_3
26A_10	Chr3	8400000	8500000	100000	5.98238	6	26A_14
26A_14	Chr1	20400000	21400000	1000000	3.14015	3	26A_10, 26A_3
26A_14	Chr3	8400000	8500000	100000	4.24835	4	26A_10
26A_3	Chr1	20400000	21400000	1000000	3.25443	3	26A_10, 26A_14
34C_9_20	Chr1	14500000	14800000	300000	3.24487	3
34C_9_20	Chr5	15300000	15400000	100000	3.08874	3
