# Supplementary material for: A simple method to efficiently generate structural variation in plants
Source: PLoS Genet. 2025 Dec 18;21(12):e1011977. doi: 10.1371/journal.pgen.1011977 (PMC12725597; doi:10.1371/journal.pgen.1011977)
Supplement: S5 Table — (XLSX) [file pgen.1011977.s015.xlsx]

## Sheet: S5 Table
S5 Table: Structural variants detected by LUMPY Express using short-read sequencing.
Chromsome	Start position	Type	End Position	Length	10B_12	10B_23	10B_3	12_11	12_13	1_23	13B_18_47	13B_25_8	13B_46_12	17B_6	17B_15	1A_14_18	1A_20_17	1A_4_5	1B_9	21A_11	21A_6	21B_24	21B_6	24B_23_12	24B_23	24C_12	26A_14	26A_3	26A__10_tech	26C_4	34C_6_9	34C_7_32	34C_9_20	9A_11_23	9A_11
Chr1	570625	Inversion	4192992	3622367																							x		x
Chr1	1731554	Inversion	1731678	124																											x
Chr1	2231248	Inversion	2232478	1230	x
Chr1	17186201	Duplication	17203647	17446	x
Chr1	17186202	Duplication	17203646	17444																											x
Chr1	17211700	Duplication	17472088	260388															x
Chr1	25089867	Inversion	25091018	1151													x
Chr1	31454024	Deletion	31454106	-82														x
Chr2	3310506	Deletion	3310575	-69																										x
Chr2	7622750	Deletion	7623152	-402																													x
Chr2	8131979	Inversion	8133978	1999																									x
Chr3	118806	Inversion	119791	985											x
Chr3	1451118	Deletion	1452045	-927							x
Chr3	2066913	Inversion	6814258	4747345				x
Chr3	10814369	Deletion	10815319	-950																			x
Chr3	10814537	Deletion	10814908	-371																					x
Chr3	21917271	Deletion	21917317	-46																									x
Chr3	22069719	Inversion	22450974	381255																	x
Chr4	7159406	Deletion	7159563	-157													x
Chr4	18785384	Deletion	18785419	-35										x
Chr5	4282531	Deletion	4283449	-918																					x
Chr5	5776509	Deletion	5776579	-70														x
Chr5	5839309	Deletion	5839418	-109													x
Chr5	5839506	Deletion	5839944	-438													x
Chr5	16547196	Deletion	16547385	-189																											x	x
Chr5	27362653	Deletion	27362814	-161												x
Chr5	28237280	Deletion	28237345	-65																x
