# Supplementary material for: A simple method to efficiently generate structural variation in plants
Source: PLoS Genet. 2025 Dec 18;21(12):e1011977. doi: 10.1371/journal.pgen.1011977 (PMC12725597; doi:10.1371/journal.pgen.1011977)
Supplement: S6 Table — (XLSX) [file pgen.1011977.s016.xlsx]

## Sheet: S6 Table
S6 Table: List of RNA-Seq libraries.
Sample Name	Description	Number of Raw Read Pairs	Number of Read Pairs after Trimming	% Remaining After Trim	Salmon Mapping Rate (% of trimmed)
34C_6_21	short-internode dwarf	41768011	41552393	99.4838	95.3771
34C_6_24	short-internode dwarf	64064037	63703783	99.4377	95.8117
34C_6_36	short-internode dwarf	47684121	47504877	99.6241	95.8751
34C_7_22	short-internode dwarf	47647420	47311175	99.2943	95.9368
34C_7_50	short-internode dwarf	55888784	55392130	99.1114	95.7224
34C_7_7	short-internode dwarf	59304665	58867226	99.2624	95.2322
34C_9_11	short-internode dwarf relative (no phenotype)	47555184	47376936	99.6252	95.5398
34C_9_12	short-internode dwarf relative (no phenotype)	40351861	40244320	99.7335	90.5941
34C_9_23	short-internode dwarf relative (no phenotype)	48124789	47865473	99.4612	95.8915
34C_9_3	short-internode dwarf relative (no phenotype)	31049369	30912511	99.5592	96.2049
1A_14_15	BR-like dwarf	49150313	48856693	99.4026	95.3744
1A_14_25	BR-like dwarf	54605036	54312509	99.4643	94.2988
1A_14_5	BR-like dwarf	59711047	59414879	99.504	94.4655
1A_20_5	BR-like dwarf	46860270	46575818	99.393	95.4834
1A_20_6	BR-like dwarf	44437549	44219640	99.5096	94.9415
1A_20_8	BR-like dwarf	53850716	53685274	99.6928	92.843
1A_4_11	BR-like dwarf relative (no phenotype)	51337794	51068933	99.4763	95.7066
1A_4_16	BR-like dwarf relative (no phenotype)	52915621	52746817	99.681	95.0513
1A_4_17	BR-like dwarf relative (no phenotype)	40571991	40383458	99.5353	95.512
1A_4_22	BR-like dwarf relative (no phenotype)	59133248	58832559	99.4915	95.827
5A_2_17	variegated line (green)	50262399	50065338	99.6079	94.5288
5A_2_24	variegated line (green)	46884067	46775039	99.7675	93.8618
5A_2_3	variegated line (green)	50552249	50333504	99.5673	95.7605
5A_2_4	variegated line (green)	36151544	35955787	99.4585	95.256
5A_3_18	variegated line (green)	51357697	51177999	99.6501	94.1716
5A_3_2	variegated line (green)	47439518	47329166	99.7674	93.2665
5A_3_29	variegated line (green)	77548588	77178214	99.5224	93.7403
5A_3_8	variegated line (green)	48319826	48138883	99.6255	94.9302
5A_58_13	variegated line (green)	55952875	55714941	99.5748	93.9809
5A_58_18	variegated line (green; ~25% variegated progeny)	49757211	49642714	99.7699	92.703
5A_58_20	variegated line (white)	55234766	55055999	99.6764	91.616
5A_58_31	variegated line (green; ~25% variegated progeny)	52920200	52721714	99.6249	94.897
5A_58_33	variegated line (green)	41411449	41113989	99.2817	94.9544
5A_58_34	variegated line (green; ~25% variegated progeny)	54070020	53944516	99.7679	93.6504
13B_25_23	virescent	53024278	52805037	99.5865	95.5719
13B_25_26	virescent	44274321	43904074	99.1637	95.517
13B_25_31	virescent	51778886	51303376	99.0817	96.2493
13B_46_16	virescent	45634799	45462567	99.6226	95.7998
13B_46_23	virescent	50718430	50532110	99.6326	95.0296
13B_46_31	virescent	55100917	54859613	99.5621	95.6238
13B_18_20	virescent relative (no phenotype)	56410985	56281999	99.7713	92.7231
13B_18_21	virescent relative (no phenotype)	58307790	58075625	99.6018	92.6394
13B_18_24	virescent relative (no phenotype)	64374948	64097639	99.5692	95.384
13B_18_47	virescent relative (no phenotype)	39127056	38889508	99.3929	95.7688
C13_15	DMSO	60607722	60306880	99.5036	95.2899
C13_2	DMSO	42177267	41956813	99.4773	95.5729
C13_5	DMSO	46962596	46817994	99.6921	95.377
C23_28	DMSO	44693355	44411204	99.3687	95.7285
C23_30	DMSO	124087057	123964272	99.901	94.1031
C23_34	DMSO	48325769	47995782	99.3172	95.7268
C4_8_4	DMSO	50729687	50481226	99.5102	95.73
C4_8_6	DMSO	47536331	47330088	99.5661	95.3679
C4_8_7	DMSO	45462902	45277531	99.5923	94.6895
