# Supplementary material for: A simple method to efficiently generate structural variation in plants
Source: PLoS Genet. 2025 Dec 18;21(12):e1011977. doi: 10.1371/journal.pgen.1011977 (PMC12725597; doi:10.1371/journal.pgen.1011977)
Supplement: S7 Table — (XLSX) [file pgen.1011977.s017.xlsx]

## Sheet: S7 Table
S7 Table: DESeq2 output identifying mis-regulated genes in BR-like dwarf.
	baseMean	log2FoldChange	lfcSE	stat	pvalue	padj
AT1G01010	368.758	-0.329486	0.156608	-2.10389	0.035388	0.216995
AT1G01020	326.972	0.113837	0.204525	0.556592	0.577806	0.829067
AT1G01030	74.6687	0.670585	0.352578	1.90195	0.0571779	0.28171
AT1G01040	2883.61	0.265413	0.104703	2.5349	0.011248	0.113831
AT1G01050	2761.35	-0.0598948	0.0994518	-0.602249	0.547008	0.81358
AT1G01060	93.6278	-0.0435105	0.41837	-0.104	0.917169	0.972684
AT1G01070	181.211	-0.284968	0.434635	-0.655649	0.51205	0.791875
AT1G01080	3378.55	-0.181663	0.150126	-1.21007	0.22625	0.55955
AT1G01090	6841.17	0.0188718	0.130329	0.144801	0.884868	0.96143
AT1G01100	6053.84	0.0555426	0.13012	0.426855	0.669485	0.878324
AT1G01110	69.4006	0.491335	0.742219	0.661981	0.507984	0.789035
AT1G01120	5218.2	0.619719	0.389354	1.59166	0.111461	0.396756
AT1G01130	20.6239	1.56197	0.542788	2.87769	0.00400602	0.0622339
AT1G01140	5904.67	-0.154569	0.210709	-0.733565	0.463214	0.758475
AT1G01160	1427.1	0.0214995	0.147786	0.145477	0.884334	0.961382
AT1G01170	2587.78	0.30056	0.133209	2.2563	0.0240519	0.174899
AT1G01180	883.288	0.109257	0.152126	0.718198	0.472635	0.765753
AT1G01190	120.109	-0.290451	1.25486	-0.231461	0.816957	0.937157
AT1G01200	51.1879	-0.0961386	0.57129	-0.168283	0.86636	0.954383
AT1G01210	599.521	0.0144923	0.21833	0.0663776	0.947077	0.982866
AT1G01220	1815.99	-0.0536248	0.0846195	-0.633716	0.526266	0.800577
AT1G01225	68.0881	0.0495527	0.74429	0.0665771	0.946918	0.982866
AT1G01230	1103.27	0.0811755	0.113025	0.718209	0.472628	0.765753
AT1G01240	1070.43	0.805795	0.259746	3.10224	0.00192063	0.0382599
AT1G01250	473.006	-0.249263	0.357833	-0.696591	0.486059	0.773604
AT1G01260	725.234	-0.0501163	0.139189	-0.360059	0.718803	0.901848
AT1G01290	484.948	0.0165557	0.134793	0.122824	0.902247	0.966712
AT1G01300	3646.86	0.100878	0.210756	0.47865	0.632188	0.857337
AT1G01320	22778	-0.0977762	0.200533	-0.487581	0.625847	0.854454
AT1G01340	752.788	-0.755549	0.316229	-2.38925	0.016883	0.143017
AT1G01350	847.374	0.151793	0.137482	1.10409	0.269552	0.60881
AT1G01355	18.0618	-0.077884	0.897315	-0.0867967	0.930833	0.97865
AT1G01360	1023.88	-0.167076	0.149409	-1.11825	0.263462	0.603255
AT1G01370	56.26	-0.681976	0.646607	-1.0547	0.291563	0.631526
AT1G01380	26.5191	-1.57155	0.516313	-3.04379	0.0023362	0.043427
AT1G01390	535.382	-0.336301	0.264299	-1.27243	0.203222	0.532386
AT1G01420	693.224	-0.0805877	0.38937	-0.20697	0.836034	0.94334
AT1G01430	2782.98	0.719536	0.153236	4.6956	2.65832e-06	0.000343171
AT1G01440	1616.83	0.0756754	0.175263	0.431781	0.665901	0.876288
AT1G01453	5.69486	-2.20853	1.56492	-1.41128	0.158163	0.474758
AT1G01470	11764.2	-0.286552	0.295537	-0.969597	0.332247	0.665853
AT1G01490	4275.46	0.372975	0.232459	1.60448	0.108609	0.392472
AT1G01500	1309.48	0.043541	0.222466	0.19572	0.84483	0.947106
AT1G01510	1813.32	0.24781	0.07701	3.21789	0.00129135	0.0286525
AT1G01520	23.0285	1.82771	0.732526	2.49507	0.0125932	0.12169
AT1G01540	5590.24	0.46003	0.272301	1.68941	0.0911399	0.360747
AT1G01550	5545.19	-0.0884581	0.107506	-0.822822	0.410609	0.722329
AT1G01560	526.263	-0.872795	0.530486	-1.64527	0.0999133	0.377504
AT1G01570	83.018	-0.605797	0.401466	-1.50896	0.131308	0.43374
AT1G01580	130.369	0.982441	0.570894	1.72088	0.0852724	0.349336
AT1G01590	111.349	-1.40281	0.699325	-2.00595	0.0448613	0.246181
AT1G01600	11.5087	0.310193	0.84951	0.365143	0.715004	0.900039
AT1G01610	2924.47	0.0792978	0.226145	0.350649	0.725851	0.90437
AT1G01620	14364.4	1.50077	0.436332	3.43952	0.000582747	0.0170458
AT1G01630	2520.91	0.0816768	0.16268	0.50207	0.615618	0.848332
AT1G01640	212.717	0.280339	0.329184	0.851616	0.394427	0.710727
AT1G01650	2696.83	-0.132304	0.119309	-1.10892	0.267465	0.606479
AT1G01660	125.786	-0.10558	0.269516	-0.391738	0.695252	0.89048
AT1G01670	266.528	-0.0917439	0.198548	-0.462073	0.644029	0.863834
AT1G01680	49.6153	-1.45937	0.717185	-2.03486	0.0418645	0.236669
AT1G01690	162.616	0.363462	0.245622	1.47976	0.138937	0.446859
AT1G01695	16.4303	0.251201	0.823511	0.305037	0.760338	0.919894
AT1G01700	41.7565	0.101558	0.411669	0.246698	0.805142	0.934036
AT1G01710	1570.13	0.0561779	0.0656804	0.855321	0.392373	0.709597
AT1G01715	63.3384	-0.0164517	0.333105	-0.049389	0.960609	0.988841
AT1G01720	1376.43	-0.525662	0.325505	-1.61491	0.106329	0.387975
AT1G01725	390.087	0.183733	0.187636	0.979201	0.327481	0.661515
AT1G01730	1510.2	0.265801	0.144093	1.84464	0.0650893	0.302495
AT1G01740	315.501	-0.217235	0.271704	-0.799526	0.423986	0.733801
AT1G01760	116.652	0.306753	0.306745	1.00002	0.317299	0.654233
AT1G01770	1155.56	0.429292	0.142563	3.01125	0.00260176	0.0470152
AT1G01780	491.184	0.281435	0.255822	1.10012	0.271281	0.610891
AT1G01790	10007.3	-0.332016	0.121254	-2.73817	0.00617816	0.0816407
AT1G01800	3399.89	-0.137894	0.117643	-1.17214	0.241142	0.578105
AT1G01810	18.286	-1.36225	0.830155	-1.64096	0.100806	0.379111
AT1G01820	3297.85	0.107055	0.136336	0.785225	0.432322	0.738259
AT1G01830	1425.23	-0.330364	0.204641	-1.61436	0.106449	0.388123
AT1G01840	72.3549	-0.241205	0.320631	-0.752283	0.451881	0.750668
AT1G01860	677.737	0.0641124	0.15233	0.42088	0.673843	0.880248
AT1G01880	58.7152	0.0820411	0.279847	0.293164	0.769397	0.922778
AT1G01900	255.141	-0.0380795	0.784257	-0.0485548	0.961274	0.989093
AT1G01910	1878.87	-0.0630953	0.146346	-0.431136	0.666369	0.87648
AT1G01920	876.464	0.0634606	0.139009	0.456523	0.648014	0.865841
AT1G01930	661.635	0.0671905	0.110152	0.609978	0.541876	0.810551
AT1G01940	623.242	-0.139698	0.177126	-0.788697	0.430289	0.736721
AT1G01950	1132.74	0.141755	0.122705	1.15526	0.247985	0.586783
AT1G01960	5307.02	0.185987	0.0794921	2.33969	0.0192998	0.155043
AT1G01970	1009.17	-0.198107	0.166849	-1.18735	0.235091	0.570811
AT1G01990	1499.1	0.0521351	0.103894	0.50181	0.615801	0.848432
AT1G02000	773.234	0.0144218	0.266844	0.054046	0.956899	0.987098
AT1G02010	551.675	0.141203	0.212322	0.665045	0.506022	0.787951
AT1G02020	1282.78	-0.113571	0.119939	-0.946904	0.343688	0.675264
AT1G02030	12.4388	0.976994	1.2032	0.811996	0.416794	0.727548
AT1G02050	404.756	0.382695	0.207546	1.8439	0.0651972	0.302767
AT1G02060	301.729	0.340643	0.210516	1.61813	0.105634	0.386456
AT1G02080	6339.04	0.117143	0.10522	1.11332	0.265571	0.60531
AT1G02090	1632.48	-0.13961	0.152021	-0.918357	0.358432	0.686184
AT1G02100	1644.84	0.380052	0.1247	3.04774	0.00230569	0.0432072
AT1G02110	1209.8	0.310331	0.172911	1.79475	0.0726938	0.320686
AT1G02120	6699.63	0.157077	0.0709417	2.21417	0.0268168	0.18701
AT1G02130	1505.4	0.154991	0.109186	1.41952	0.155749	0.472131
AT1G02140	4038.29	-0.0744742	0.071532	-1.04113	0.297814	0.638598
AT1G02145	792.879	0.0731148	0.1152	0.634679	0.525638	0.800371
AT1G02150	5314.4	-0.122028	0.135765	-0.898819	0.368749	0.694337
AT1G02160	996.648	0.291219	0.135498	2.14925	0.0316149	0.205043
AT1G02170	2610.46	-0.171601	0.203241	-0.844323	0.398489	0.71399
AT1G02180	118.439	0.0300568	0.298396	0.100728	0.919766	0.973644
AT1G02190	7.99784	0.129274	1.14133	0.113267	0.909819	0.97055
AT1G02205	3501.29	-0.219129	0.729692	-0.300304	0.763946	0.92176
AT1G02220	62.5583	-0.139135	0.606431	-0.229433	0.818533	0.937939
AT1G02230	96.0929	-0.46625	0.584461	-0.797743	0.425019	0.734068
AT1G02260	1812.92	-0.030191	0.119702	-0.252217	0.800873	0.932355
AT1G02270	981.953	-0.275333	0.108077	-2.54755	0.0108481	0.11111
AT1G02280	1479.43	0.195086	0.0953075	2.04691	0.0406666	0.233407
AT1G02290	472.35	-0.0826258	0.136899	-0.603552	0.546141	0.812887
AT1G02300	1319.51	0.404475	0.197787	2.045	0.0408546	0.233741
AT1G02305	5139.44	0.226297	0.144181	1.56953	0.116525	0.405724
AT1G02310	15.448	-1.8666	1.70167	-1.09693	0.272674	0.6127
AT1G02330	1046.83	0.0184389	0.124407	0.148214	0.882174	0.960806
AT1G02335	214.681	-0.196657	0.628852	-0.312724	0.75449	0.917206
AT1G02340	196.46	3.11937	0.578833	5.38907	7.08242e-08	2.06877e-05
AT1G02350	19.3428	1.13088	0.822983	1.37413	0.169403	0.48862
AT1G02360	228.555	-0.684368	0.72077	-0.949495	0.342369	0.67425
AT1G02370	384.951	-0.295627	0.171645	-1.72231	0.0850128	0.348897
AT1G02380	152.641	2.28606	0.694459	3.29186	0.000995268	0.0244192
AT1G02390	551.781	-0.257464	0.418955	-0.614539	0.538859	0.808746
AT1G02400	102.699	-1.75878	0.817591	-2.15117	0.031463	0.204378
AT1G02405	26.047	0.590799	0.449456	1.31447	0.188686	0.515683
AT1G02410	762.833	-0.0746855	0.10533	-0.709065	0.478284	0.769254
AT1G02420	163.326	-0.00117277	0.212019	-0.00553143	0.995587	0.998451
AT1G02440	17.599	-1.31233	0.710211	-1.8478	0.0646311	0.301504
AT1G02450	422.9	-1.27699	0.540246	-2.36373	0.0180921	0.148714
AT1G02460	119.777	0.412131	0.400733	1.02844	0.303742	0.642386
AT1G02470	82.1079	-1.91489	0.663094	-2.88782	0.00387927	0.0611424
AT1G02475	3550.71	-0.280776	0.11499	-2.44174	0.0146166	0.13283
AT1G02500	18003.5	0.273921	0.139669	1.96121	0.0498545	0.259869
AT1G02520	40.2386	-1.19575	0.551685	-2.16745	0.0302007	0.198965
AT1G02530	14.2216	-2.10321	0.700215	-3.00366	0.00266754	0.0477997
AT1G02560	16769.5	-0.481007	0.213217	-2.25594	0.0240741	0.174958
AT1G02610	332.191	1.73587	0.71007	2.44464	0.0144996	0.132658
AT1G02620	33.5847	2.44982	0.950249	2.57808	0.00993507	0.10699
AT1G02630	11.7493	3.21609	1.28961	2.49384	0.0126369	0.121931
AT1G02640	582.739	2.39946	0.90823	2.64191	0.00824398	0.0965511
AT1G02650	38.3826	1.95105	0.759275	2.56962	0.010181	0.108262
AT1G02660	504.435	0.896817	0.477097	1.87974	0.0601439	0.289038
AT1G02670	59.1545	-0.172402	0.524201	-0.328884	0.742243	0.91113
AT1G02680	418.103	0.151592	0.170795	0.887567	0.374773	0.699093
AT1G02690	209.159	0.0970182	0.232441	0.417389	0.676394	0.881357
AT1G02700	13.274	0.0293898	0.84992	0.0345795	0.972415	0.992254
AT1G02705	175.854	0.210955	0.519768	0.405864	0.684843	0.884953
AT1G02720	365.245	0.145928	0.245815	0.593649	0.552747	0.816433
AT1G02730	449.931	-0.12872	0.530052	-0.242843	0.808127	0.934673
AT1G02740	420.569	0.0355495	0.164433	0.216195	0.828836	0.941174
AT1G02750	422.312	-0.0265715	0.127924	-0.207712	0.835453	0.943177
AT1G02770	61.0141	0.0681682	0.610152	0.111723	0.911043	0.971005
AT1G02780	27045.2	-0.0569381	0.152084	-0.374386	0.708117	0.896128
AT1G02816	781.079	0.518361	0.310859	1.66751	0.0954127	0.368986
AT1G02820	88.144	-0.260986	0.456843	-0.571281	0.567809	0.825075
AT1G02840	5373.05	0.39136	0.101507	3.85549	0.000115497	0.00571067
AT1G02850	2199.4	0.142574	0.449972	0.316851	0.751357	0.915568
AT1G02860	418.801	0.672722	0.281227	2.3921	0.0167523	0.142387
AT1G02870	856.625	-0.02293	0.166807	-0.137465	0.890664	0.963414
AT1G02880	989.313	-0.789567	0.127977	-6.16959	6.84653e-10	5.55738e-07
AT1G02890	4651.63	0.106717	0.0836895	1.27515	0.202255	0.531301
AT1G02900	21.7057	-1.24659	0.986248	-1.26397	0.206239	0.536177
AT1G02910	3443.19	-0.136455	0.0964816	-1.41431	0.157272	0.473811
AT1G02920	2699.11	-1.4528	0.380542	-3.8177	0.000134699	0.00632686
AT1G02930	3501.73	-1.29447	0.413102	-3.13353	0.00172718	0.0352559
AT1G02950	236.303	0.231544	0.562967	0.411293	0.680857	0.883712
AT1G02960	765.655	0.257473	0.124264	2.07198	0.0382671	0.225661
AT1G02970	62.3663	-0.198432	0.959717	-0.206761	0.836197	0.943367
AT1G02990	1539.54	-0.0196415	0.103863	-0.189111	0.850006	0.948376
AT1G03000	1356.39	0.128325	0.0976924	1.31356	0.188993	0.516017
AT1G03010	104.638	0.262906	0.726243	0.362009	0.717345	0.901239
AT1G03020	445.452	0.789947	0.296602	2.66332	0.00773734	0.0928719
AT1G03030	721.692	-0.156638	0.137847	-1.13632	0.255821	0.594891
AT1G03040	2517.11	0.0285145	0.0981856	0.290415	0.771499	0.92359
AT1G03055	95.4532	-0.26671	0.38241	-0.697444	0.485525	0.773364
AT1G03060	4750.2	0.0299572	0.124885	0.239877	0.810425	0.935105
AT1G03070	29.2547	0.171401	0.425028	0.403271	0.686749	0.88588
AT1G03080	6464.99	0.10737	0.2081	0.515952	0.605888	0.843816
AT1G03090	1504.21	0.638899	0.211739	3.01739	0.00254962	0.0464454
AT1G03100	240.176	-0.146696	0.200366	-0.732139	0.464084	0.759477
AT1G03110	223.361	-0.37275	0.243695	-1.52957	0.126122	0.424209
AT1G03120	6.34621	-0.0856694	1.04492	-0.0819864	0.934658	0.978835
AT1G03130	17607.6	0.339496	0.334576	1.01471	0.310246	0.648209
AT1G03140	1628.87	0.222659	0.130476	1.70652	0.0879112	0.354943
AT1G03150	431.741	0.0664748	0.140228	0.474047	0.635467	0.858828
AT1G03160	4225.2	-0.0847221	0.099184	-0.854191	0.392999	0.70997
AT1G03170	12.7021	0.974785	0.56577	1.72293	0.0849003	0.348897
AT1G03180	55.1305	-0.367745	0.354272	-1.03803	0.299255	0.640073
AT1G03190	484.384	-0.00173576	0.150419	-0.0115395	0.990793	0.997398
AT1G03200	96.6353	0.395407	0.405835	0.974305	0.329905	0.663659
AT1G03210	1513.51	-0.166271	0.247584	-0.671572	0.501856	0.785211
AT1G03220	3510.72	-0.220967	0.351686	-0.628308	0.529802	0.80247
AT1G03230	1238.24	0.167519	0.323736	0.517456	0.604838	0.843137
AT1G03250	1140.79	-0.244522	0.20288	-1.20525	0.228106	0.562596
AT1G03260	458.431	0.0356097	0.128083	0.278021	0.780997	0.925009
AT1G03270	107.165	-0.306206	0.28129	-1.08858	0.27634	0.617007
AT1G03280	2210.14	0.104351	0.102367	1.01939	0.30802	0.645775
AT1G03290	3318.11	-0.279415	0.132971	-2.10132	0.0356127	0.217756
AT1G03300	372.111	1.51338	0.467067	3.24017	0.00119457	0.0273138
AT1G03310	3951.65	-0.322338	0.183431	-1.75727	0.0788713	0.33636
AT1G03320	10.0901	1.02748	0.94195	1.09081	0.275358	0.615751
AT1G03330	806.915	0.0593766	0.126545	0.469214	0.638916	0.861537
AT1G03340	182.394	-0.124092	0.362953	-0.341895	0.73243	0.907778
AT1G03350	2405.88	0.0258606	0.0968301	0.267072	0.789413	0.92681
AT1G03360	479.036	-0.152273	0.263182	-0.578586	0.562868	0.822214
AT1G03365	934.322	0.0519211	0.136314	0.380893	0.703282	0.893595
AT1G03370	3251.26	-0.255631	0.200774	-1.27323	0.202937	0.532002
AT1G03380	3174.65	0.219814	0.1682	1.30686	0.19126	0.51857
AT1G03400	4117.48	-0.108913	0.244583	-0.445301	0.656102	0.870884
AT1G03410	952.324	-0.242917	0.108787	-2.23296	0.0255513	0.181401
AT1G03430	876.043	-0.231349	0.119044	-1.94339	0.0519686	0.266141
AT1G03440	395.236	-0.390705	0.217127	-1.79944	0.0719498	0.318816
AT1G03457	141.241	1.4847	0.928443	1.59913	0.109792	0.394231
AT1G03470	208.459	0.931022	0.319733	2.91187	0.00359267	0.0581786
AT1G03475	11320.9	-0.179956	0.175807	-1.0236	0.306024	0.644666
AT1G03495	10.2299	-1.28823	0.998576	-1.29007	0.197026	0.52609
AT1G03510	88.4048	0.33364	0.384055	0.86873	0.384995	0.705161
AT1G03520	575.429	0.37623	0.189048	1.99013	0.0465768	0.250999
AT1G03530	1237.07	-0.337353	0.243339	-1.38635	0.16564	0.483756
AT1G03540	116.36	-0.0503295	0.325398	-0.15467	0.877081	0.95872
AT1G03550	482.014	0.144398	0.317039	0.455456	0.648781	0.866368
AT1G03560	453.097	0.293852	0.126477	2.32337	0.0201593	0.158804
AT1G03590	775.552	0.612073	0.198707	3.08027	0.0020681	0.0401381
AT1G03600	14839.9	-0.0105371	0.19027	-0.0553799	0.955836	0.986571
AT1G03610	1335.15	0.764178	0.273052	2.79865	0.00513168	0.0730777
AT1G03620	92.6814	1.04301	0.448556	2.32526	0.0200583	0.158457
AT1G03630	9174.54	-0.252333	0.195463	-1.29095	0.196721	0.525695
AT1G03650	239.056	-0.309148	0.214173	-1.44344	0.148895	0.462869
AT1G03660	7.90635	-0.898521	0.960421	-0.935549	0.349505	0.680963
AT1G03680	19357.7	-0.191391	0.136654	-1.40055	0.161349	0.478709
AT1G03687	477.635	-0.0280855	0.134642	-0.208594	0.834765	0.942844
AT1G03730	298.604	-0.0985503	0.176331	-0.558894	0.576234	0.828214
AT1G03740	3600.95	-0.145548	0.182665	-0.796805	0.425565	0.734068
AT1G03750	305.742	-0.00386483	0.181498	-0.021294	0.983011	0.995174
AT1G03760	529.153	0.155472	0.176691	0.879907	0.37891	0.701021
AT1G03770	190.869	0.109366	0.237119	0.461228	0.644635	0.864231
AT1G03780	73.5172	0.271673	0.753751	0.360427	0.718527	0.901793
AT1G03820	200.364	-0.981908	0.434467	-2.26003	0.0238196	0.173599
AT1G03830	566.502	0.102671	0.151161	0.679213	0.497003	0.781335
AT1G03840	42.8635	-0.14217	0.291146	-0.488311	0.62533	0.854221
AT1G03850	251.142	0.950059	0.638834	1.48718	0.136968	0.443824
AT1G03860	3039.27	-0.202046	0.139235	-1.45112	0.146748	0.45903
AT1G03870	3580.91	2.25309	0.882284	2.5537	0.0106585	0.110515
AT1G03900	5982.59	0.149984	0.101383	1.47938	0.139038	0.447015
AT1G03905	80.3907	0.641239	0.290458	2.20768	0.0272666	0.18885
AT1G03910	2685.31	0.00653446	0.0808795	0.0807925	0.935607	0.978975
AT1G03920	40.8749	-0.809205	0.73571	-1.0999	0.271377	0.611037
AT1G03930	1696.98	-0.12925	0.126337	-1.02306	0.30628	0.644903
AT1G03940	17.9924	-1.03125	1.13839	-0.905881	0.364999	0.692117
AT1G03950	892.943	0.0580954	0.111372	0.521635	0.601924	0.840986
AT1G03960	510.808	0.151127	0.12389	1.21985	0.222522	0.555835
AT1G03970	1787.18	0.408097	0.193566	2.10831	0.0350044	0.215866
AT1G03980	9.44029	-1.1379	1.15781	-0.982803	0.325704	0.660461
AT1G03990	26.592	0.981206	1.09727	0.894227	0.3712	0.69626
AT1G04000	646.829	0.12359	0.190044	0.650325	0.515482	0.794212
AT1G04010	588.46	-0.0254364	0.121897	-0.208671	0.834705	0.942844
AT1G04020	271.245	-0.349373	0.693235	-0.503975	0.614279	0.847625
AT1G04030	252.903	0.111877	0.209606	0.533751	0.593514	0.837278
AT1G04040	3284.29	0.366046	0.723589	0.505875	0.612944	0.846803
AT1G04050	220.132	0.337744	0.275841	1.22442	0.220795	0.554079
AT1G04070	247.643	-0.217842	0.174545	-1.24806	0.212011	0.543373
AT1G04080	4738.62	-0.0163353	0.0779777	-0.209487	0.834068	0.942844
AT1G04090	22.7305	-0.302885	0.521824	-0.580435	0.561621	0.821639
AT1G04100	175.055	-0.140763	0.267914	-0.525406	0.599301	0.839927
AT1G04120	3493.48	0.0536176	0.161047	0.332932	0.739186	0.910763
AT1G04130	467.274	-0.581022	0.309039	-1.88009	0.0600955	0.288996
AT1G04140	6365.62	0.114488	0.0945023	1.21148	0.22571	0.559208
AT1G04160	282.871	-0.639677	0.323143	-1.97955	0.0477546	0.253836
AT1G04170	3208.98	-0.0552198	0.146671	-0.376487	0.706555	0.895354
AT1G04180	45.5325	3.71293	1.10362	3.36433	0.000767284	0.0203644
AT1G04190	1122.95	-0.126153	0.158875	-0.794042	0.427171	0.734867
AT1G04200	1151.27	-0.0884636	0.17148	-0.515882	0.605937	0.843816
AT1G04210	1777.36	-0.0167611	0.0744195	-0.225224	0.821805	0.939508
AT1G04220	206.07	-1.07072	0.554188	-1.93205	0.0533527	0.270105
AT1G04230	603.615	-0.0358802	0.133512	-0.268742	0.788128	0.926664
AT1G04240	1346.32	1.63866	0.327441	5.00446	5.60188e-07	0.000105952
AT1G04250	411.808	-0.331375	0.223571	-1.48219	0.13829	0.445735
AT1G04260	865.631	0.0422848	0.175791	0.24054	0.809912	0.934986
AT1G04270	7084.95	-0.0631746	0.105105	-0.601061	0.547799	0.813999
AT1G04280	897.036	0.915219	0.190929	4.79351	1.6389e-06	0.000237848
AT1G04290	897.462	-0.121417	0.191593	-0.633721	0.526263	0.800577
AT1G04300	4467.76	0.155737	0.0950944	1.63771	0.101483	0.380044
AT1G04310	511.189	0.167305	0.24821	0.674046	0.500282	0.783377
AT1G04330	21.628	0.828187	0.578149	1.43248	0.152007	0.46722
AT1G04340	588.673	-0.27866	0.103454	-2.69357	0.00706915	0.0884863
AT1G04350	2604.37	-0.214771	0.257479	-0.834132	0.404207	0.717677
AT1G04360	47.2083	0.949586	0.406417	2.33648	0.0194662	0.15573
AT1G04390	501.899	0.111422	0.140664	0.792113	0.428295	0.73548
AT1G04400	11535.8	0.112939	0.127618	0.884973	0.376171	0.699655
AT1G04410	38956.4	0.0331127	0.112138	0.295286	0.767776	0.922574
AT1G04420	5646.9	-0.175248	0.175064	-1.00105	0.316801	0.653475
AT1G04430	5649.23	0.389824	0.354893	1.09843	0.272019	0.611882
AT1G04440	2961.72	0.467909	0.134354	3.48265	0.000496473	0.0156952
AT1G04480	5752.75	-0.0233613	0.122807	-0.190228	0.84913	0.948015
AT1G04490	42.4323	0.0780011	0.488176	0.159781	0.873054	0.957602
AT1G04500	14.769	0.941726	0.853186	1.10378	0.26969	0.60881
AT1G04510	2024	-0.0585269	0.120623	-0.485206	0.62753	0.855367
AT1G04520	197.598	0.168071	0.518586	0.324095	0.745866	0.912874
AT1G04530	2540.51	-0.202364	0.14745	-1.37242	0.169934	0.489571
AT1G04540	6.51144	-0.593029	1.47211	-0.402842	0.687064	0.886047
AT1G04550	880.123	-0.0323789	0.16603	-0.195018	0.845379	0.947222
AT1G04555	253.516	0.108091	0.169898	0.636212	0.524638	0.799661
AT1G04570	100.376	-0.63336	0.655467	-0.966272	0.333908	0.667439
AT1G04580	11.2754	-2.44214	2.00315	-1.21915	0.222788	0.555894
AT1G04590	749.089	-0.0270411	0.115053	-0.235031	0.814185	0.936301
AT1G04600	54.5584	-1.75768	0.567116	-3.09932	0.00193963	0.0384394
AT1G04620	3574.12	-0.0947058	0.0843203	-1.12317	0.261366	0.601224
AT1G04630	1168.13	-0.0189845	0.145647	-0.130346	0.896292	0.964358
AT1G04635	36.519	-0.210524	0.324294	-0.649177	0.516224	0.794707
AT1G04640	2794.47	-0.158783	0.14256	-1.1138	0.265363	0.605128
AT1G04650	82.6528	-0.0668501	0.37005	-0.180651	0.856641	0.951167
AT1G04680	2446.74	-0.125708	0.864895	-0.145345	0.884439	0.961382
AT1G04690	4784.99	-0.169665	0.106747	-1.58941	0.111968	0.397372
AT1G04700	34.7419	-0.306605	0.49668	-0.61731	0.53703	0.807743
AT1G04710	1312.84	-0.0624803	0.151931	-0.411242	0.680895	0.883712
AT1G04730	275.43	-0.115067	0.42486	-0.270836	0.786517	0.926536
AT1G04750	3688.75	-0.000300547	0.111169	-0.00270352	0.997843	0.998971
AT1G04760	40.0337	-0.321584	0.360624	-0.891743	0.372531	0.697374
AT1G04770	2049.51	-0.734815	0.45057	-1.63086	0.10292	0.382705
AT1G04778	15.3953	-0.014938	0.807467	-0.0184998	0.98524	0.995906
AT1G04780	3070.4	0.0670011	0.122675	0.54617	0.584949	0.833058
AT1G04790	1055.91	0.0301791	0.096891	0.311475	0.75544	0.917661
AT1G04800	1127.02	-2.41669	1.46269	-1.65222	0.0984888	0.374889
AT1G04810	2867.97	0.10081	0.0676882	1.48933	0.1364	0.44235
AT1G04820	10164.5	0.144593	0.410773	0.352002	0.724837	0.904178
AT1G04830	853.736	0.260703	0.109085	2.38992	0.0168522	0.142924
AT1G04840	87.7597	0.135674	0.197662	0.686397	0.492463	0.777836
AT1G04850	4494.27	0.0690296	0.118118	0.584412	0.558943	0.820292
AT1G04860	2243.48	0.0717619	0.142206	0.504632	0.613818	0.847474
AT1G04870	1411.45	-0.0314162	0.132766	-0.236628	0.812945	0.935992
AT1G04880	9.67614	0.617112	1.14921	0.536988	0.591276	0.836068
AT1G04900	462.558	-0.175148	0.129371	-1.35385	0.175786	0.498507
AT1G04910	1421.93	0.0556521	0.10102	0.550904	0.5817	0.830748
AT1G04920	70.4814	-1.3386	0.396113	-3.37934	0.000726614	0.0197147
AT1G04930	218.316	-0.261663	0.258595	-1.01186	0.311604	0.649652
AT1G04940	2262.49	-0.243926	0.107252	-2.27432	0.0229468	0.170133
AT1G04945	395.876	-0.19622	0.227622	-0.862042	0.388664	0.707453
AT1G04950	1035.85	0.18374	0.114354	1.60677	0.108106	0.391379
AT1G04960	1096.47	-0.00659378	0.115689	-0.0569956	0.954549	0.986136
AT1G04970	1137.07	0.0833679	0.122107	0.682743	0.494769	0.779342
AT1G04980	738.297	-0.58284	0.417815	-1.39497	0.163024	0.480465
AT1G04985	1658.1	-0.101051	0.106753	-0.946593	0.343846	0.675317
AT1G04990	1619.48	-0.249222	0.110946	-2.24633	0.0246831	0.177252
AT1G05000	271.025	-0.108529	0.469139	-0.231337	0.817053	0.937157
AT1G05010	20863.9	-0.41642	0.16411	-2.53745	0.0111664	0.113298
AT1G05020	65.5459	0.330248	0.517197	0.638533	0.523127	0.798665
AT1G05030	976.096	0.0186285	0.155356	0.119909	0.904555	0.967903
AT1G05055	510.333	0.102549	0.142558	0.719351	0.471924	0.765178
AT1G05060	931.402	-0.0607601	0.114308	-0.531549	0.595038	0.838108
AT1G05065	35.8356	-0.217296	0.419081	-0.518505	0.604106	0.84278
AT1G05070	905.892	0.0308271	0.137209	0.224673	0.822234	0.939548
AT1G05087	273.743	0.230945	0.159816	1.44507	0.148438	0.462128
AT1G05090	284.819	0.034791	0.290503	0.119761	0.904672	0.967975
AT1G05100	44.5924	-0.663708	0.651848	-1.01819	0.308586	0.646313
AT1G05120	1154.27	0.0514142	0.135048	0.380712	0.703417	0.893595
AT1G05140	3023.68	-0.186607	0.127334	-1.46549	0.142788	0.453489
AT1G05150	1458.62	0.144445	0.148953	0.969738	0.332177	0.665853
AT1G05160	632.401	0.390786	0.11008	3.55001	0.000385217	0.0133968
AT1G05170	798.367	-0.374241	0.195572	-1.91357	0.0556747	0.277371
AT1G05180	1571.24	-0.0285306	0.117175	-0.243487	0.807628	0.934524
AT1G05190	12678.7	-0.0689936	0.17686	-0.390103	0.696461	0.891384
AT1G05200	2214.62	-0.0295701	0.209018	-0.141472	0.887497	0.962229
AT1G05205	624.913	-0.110167	0.167395	-0.658122	0.51046	0.790892
AT1G05210	100.924	-0.162528	0.58009	-0.280177	0.779342	0.924835
AT1G05220	12.7284	-1.358	0.776997	-1.74775	0.0805066	0.339837
AT1G05230	1076.63	-0.103728	0.183372	-0.565669	0.571619	0.827149
AT1G05270	1492.88	0.0620831	0.0978941	0.634187	0.525959	0.800498
AT1G05300	939.745	-0.662921	0.398269	-1.66451	0.0960112	0.370229
AT1G05310	224.553	0.395305	0.289642	1.36481	0.172314	0.493727
AT1G05320	1245.05	-0.0956523	0.119299	-0.801784	0.422678	0.732579
AT1G05340	90.3242	-0.337997	0.534703	-0.63212	0.527308	0.801006
AT1G05350	1373.51	0.101165	0.140597	0.71954	0.471808	0.765178
AT1G05360	335.92	-0.232722	0.173288	-1.34298	0.179279	0.503755
AT1G05370	92.0683	0.370462	0.334064	1.10895	0.26745	0.606479
AT1G05380	2293.44	-0.0199361	0.0759485	-0.262495	0.79294	0.9286
AT1G05385	684.079	-0.152693	0.147634	-1.03427	0.301012	0.640922
AT1G05400	32.907	0.642355	0.472341	1.35994	0.173849	0.496082
AT1G05410	517.727	0.077791	0.13448	0.578456	0.562956	0.822214
AT1G05420	15.9166	1.84616	1.15414	1.5996	0.109687	0.394083
AT1G05430	1044.46	0.120268	0.106279	1.13163	0.257791	0.596298
AT1G05440	7.80092	0.467333	1.11819	0.417938	0.675992	0.881338
AT1G05460	848.605	-0.160436	0.144889	-1.1073	0.268165	0.607103
AT1G05470	296.807	0.322253	0.328473	0.981064	0.326561	0.661
AT1G05490	20.1721	-0.455823	0.748508	-0.608975	0.542541	0.810726
AT1G05500	1484.06	0.0712179	0.109722	0.649076	0.516289	0.794709
AT1G05520	1910.07	0.041004	0.128408	0.319326	0.749479	0.914195
AT1G05540	321.923	-0.32242	0.231953	-1.39003	0.164521	0.482753
AT1G05550	19.1197	-0.679447	0.530094	-1.28175	0.19993	0.529119
AT1G05560	2481.55	-0.204039	0.18163	-1.12337	0.261278	0.601224
AT1G05570	5944.35	0.130221	0.158412	0.822042	0.411053	0.722653
AT1G05575	138.902	-0.424972	0.42741	-0.994295	0.320079	0.655191
AT1G05590	701.643	-0.00590924	0.183055	-0.0322813	0.974248	0.992662
AT1G05600	342.637	0.210763	0.203758	1.03438	0.300959	0.640922
AT1G05610	14.4775	-0.956202	0.944764	-1.01211	0.311487	0.649646
AT1G05620	394.499	0.0906176	0.23818	0.380458	0.703605	0.893717
AT1G05630	3237.02	-0.299069	0.395288	-0.756584	0.449299	0.749062
AT1G05640	244.268	-0.392014	0.292248	-1.34137	0.179799	0.504219
AT1G05670	270.517	0.0150925	0.207059	0.0728899	0.941894	0.98089
AT1G05675	106.733	-1.04885	0.484473	-2.16492	0.0303936	0.199763
AT1G05680	143.884	-4.11915	0.852726	-4.83057	1.36143e-06	0.000207204
AT1G05690	325.057	0.0534964	0.359332	0.148878	0.88165	0.96071
AT1G05710	403.297	0.98193	0.272074	3.60906	0.000307314	0.0113601
AT1G05720	1181.49	0.0265484	0.101779	0.260844	0.794213	0.929253
AT1G05730	75.8793	-0.495674	0.353584	-1.40186	0.160958	0.478222
AT1G05750	339.121	-0.0943456	0.151337	-0.623412	0.533014	0.804622
AT1G05760	113.659	0.436255	0.623709	0.699454	0.484268	0.772648
AT1G05770	28.735	1.02437	0.604856	1.69358	0.0903451	0.35925
AT1G05780	121.759	-0.826417	0.318002	-2.59878	0.00935566	0.103379
AT1G05783	27.6716	-0.776756	0.616441	-1.26007	0.207646	0.537919
AT1G05785	188.57	-0.184081	0.301359	-0.610835	0.541308	0.810177
AT1G05790	1495.1	0.00395078	0.141627	0.0278957	0.977745	0.993045
AT1G05805	2665.67	0.377259	0.121811	3.09708	0.00195438	0.0385857
AT1G05810	476.865	0.656957	0.325874	2.01598	0.0438016	0.243036
AT1G05820	69.3073	0.381791	0.305797	1.24851	0.211844	0.543233
AT1G05830	1685.51	0.268704	0.0823155	3.26431	0.0010973	0.0260372
AT1G05835	22.5919	-0.294396	1.04382	-0.282038	0.777915	0.924308
AT1G05840	1375.54	0.271433	0.16857	1.61021	0.107353	0.389948
AT1G05850	23652.3	0.251795	0.285391	0.882282	0.377624	0.700625
AT1G05860	455.539	0.425984	0.200265	2.1271	0.033412	0.211025
AT1G05870	975.468	0.561154	0.232335	2.41528	0.015723	0.137601
AT1G05890	3050.12	0.416583	0.103675	4.01817	5.86519e-05	0.00348353
AT1G05894	11.2705	0.923663	0.727526	1.26959	0.204229	0.533752
AT1G05900	577.377	0.0373141	0.176732	0.211133	0.832783	0.942575
AT1G05910	1968.46	-0.23084	0.147705	-1.56285	0.118089	0.408684
AT1G05940	2528.86	0.12089	0.141464	0.854558	0.392796	0.709904
AT1G05950	227.608	0.564207	0.426144	1.32398	0.185509	0.511616
AT1G05960	3089.4	-0.145231	0.0982904	-1.47757	0.139522	0.447558
AT1G05970	257.059	0.138914	0.197806	0.70227	0.482511	0.771423
AT1G06000	832.246	-1.23583	0.301972	-4.09254	4.26677e-05	0.00275235
AT1G06010	358.372	0.106626	0.159245	0.669576	0.503128	0.785812
AT1G06020	17.637	-1.48398	0.693203	-2.14076	0.032293	0.207145
AT1G06040	2340.03	0.126381	0.39897	0.316768	0.75142	0.915587
AT1G06050	222.162	-0.207287	0.163603	-1.26702	0.20515	0.534569
AT1G06060	812.577	0.253556	0.140245	1.80795	0.070615	0.315155
AT1G06070	694.406	0.0695928	0.0932125	0.746604	0.455303	0.753106
AT1G06080	40.5656	1.0185	2.6875	0.378976	0.704706	0.894298
AT1G06090	26.4375	-0.693099	0.976667	-0.709658	0.477917	0.7692
AT1G06110	1364.44	0.492989	0.113344	4.34949	1.36452e-05	0.00116589
AT1G06130	1445.29	-0.023626	0.0967433	-0.244214	0.807065	0.934302
AT1G06140	92.2237	-0.23518	0.269587	-0.87237	0.383006	0.704071
AT1G06143	134.83	-0.340035	0.186541	-1.82284	0.0683271	0.308941
AT1G06148	9.36923	-0.370038	0.846689	-0.437041	0.662082	0.874102
AT1G06150	2512.33	0.26966	0.151404	1.78106	0.0749023	0.325844
AT1G06160	278.222	-0.781901	0.766353	-1.02029	0.307591	0.645775
AT1G06180	67.1871	0.741093	0.510469	1.45179	0.14656	0.458805
AT1G06190	2448.35	-0.169661	0.0985089	-1.72229	0.0850169	0.348897
AT1G06200	2100.22	0.0826764	0.116267	0.711089	0.477029	0.768335
AT1G06210	972.584	-0.224666	0.181916	-1.235	0.216831	0.549532
AT1G06220	3685.83	-0.119896	0.127689	-0.938974	0.347744	0.679411
AT1G06230	3207.46	0.0477398	0.0905016	0.527502	0.597845	0.838762
AT1G06240	1074.62	-0.19229	0.14571	-1.31968	0.186943	0.5135
AT1G06270	208.734	0.0115519	0.264303	0.043707	0.965138	0.990127
AT1G06290	2924.42	-0.106682	0.171187	-0.623189	0.53316	0.804656
AT1G06350	9.57887	2.25511	1.81877	1.23991	0.215009	0.547594
AT1G06360	42.9858	-0.569416	2.12665	-0.267753	0.788889	0.926739
AT1G06380	471.688	-0.0406464	0.146398	-0.277644	0.781285	0.925009
AT1G06390	2180.36	0.206608	0.148814	1.38836	0.165026	0.483222
AT1G06400	2246.35	0.568105	0.156535	3.62925	0.00028424	0.0106691
AT1G06410	5710.78	0.679931	0.220764	3.0799	0.00207067	0.0401381
AT1G06420	39.716	1.90432	0.906423	2.10092	0.0356479	0.217834
AT1G06430	4576.99	-0.0182107	0.131938	-0.138024	0.890221	0.963414
AT1G06440	134.007	0.0263737	0.247949	0.106367	0.915291	0.972129
AT1G06450	76.8778	0.416301	0.365859	1.13787	0.255174	0.594465
AT1G06460	17207	-0.0531099	0.104732	-0.507102	0.612083	0.846335
AT1G06470	1000.83	0.0336537	0.101846	0.330436	0.741071	0.910839
AT1G06475	88.9896	1.43567	0.509124	2.81989	0.00480399	0.0700498
AT1G06490	211.443	-0.0071487	0.463947	-0.0154084	0.987706	0.996814
AT1G06500	526.691	0.286031	0.191156	1.49632	0.13457	0.438955
AT1G06510	1162.45	-0.150427	0.114305	-1.31602	0.188167	0.515349
AT1G06515	358.891	0.349051	0.208665	1.67278	0.09437	0.366804
AT1G06520	82.0526	-0.154434	0.556376	-0.277571	0.781342	0.925009
AT1G06530	4566.55	0.0693902	0.136668	0.507727	0.611645	0.846147
AT1G06540	117.96	0.579699	0.238556	2.43003	0.0150975	0.134668
AT1G06550	1155.32	0.379708	0.157268	2.4144	0.0157613	0.137802
AT1G06560	644.305	0.138502	0.125742	1.10147	0.27069	0.610179
AT1G06570	897.623	0.241279	0.305977	0.788551	0.430375	0.736732
AT1G06580	119.87	0.0746513	0.257836	0.28953	0.772176	0.923666
AT1G06590	383.239	0.0321102	0.162783	0.197258	0.843626	0.946463
AT1G06620	224.038	-1.86655	0.552249	-3.37991	0.0007251	0.0197011
AT1G06630	551.094	0.3267	0.133934	2.43927	0.0147172	0.133289
AT1G06640	2548.32	0.0223319	0.411027	0.054332	0.956671	0.986994
AT1G06645	1127.08	0.0583113	0.134513	0.4335	0.664652	0.875642
AT1G06650	3633.43	-0.16779	0.103421	-1.6224	0.104717	0.385463
AT1G06660	18.6368	-0.696604	0.944629	-0.737437	0.460857	0.756739
AT1G06670	2524.87	-0.0736386	0.164286	-0.448235	0.653984	0.869583
AT1G06680	180725	-0.0185927	0.264223	-0.0703674	0.943901	0.981643
AT1G06690	1953.47	0.0739973	0.178182	0.415292	0.677928	0.882057
AT1G06700	3207.18	0.539814	0.1175	4.59418	4.34454e-06	0.000506802
AT1G06710	353.679	-0.134915	0.135238	-0.997607	0.31847	0.654995
AT1G06720	2212.94	-0.183851	0.182944	-1.00496	0.314918	0.651887
AT1G06730	524.41	-0.192644	0.0961736	-2.00308	0.0451683	0.246962
AT1G06740	168.055	0.0155507	0.270822	0.0574204	0.95421	0.9861
AT1G06760	8425.72	-0.153975	0.195839	-0.786231	0.431732	0.737681
AT1G06770	418.504	-0.185848	0.105629	-1.75944	0.0785022	0.335226
AT1G06780	704.953	-0.280989	0.144238	-1.94809	0.0514043	0.264293
AT1G06790	370.18	-0.149316	0.192113	-0.777231	0.437023	0.741283
AT1G06800	851.01	0.243533	0.158485	1.53663	0.124384	0.421292
AT1G06820	1883.38	-0.0398201	0.0994419	-0.400436	0.688835	0.886935
AT1G06830	576.391	-0.179764	0.416793	-0.431304	0.666248	0.87648
AT1G06840	941.352	0.0949094	0.1371	0.692264	0.488771	0.775389
AT1G06850	389.863	0.143444	0.313965	0.456878	0.647758	0.865708
AT1G06870	718.45	-0.196322	0.141616	-1.3863	0.165655	0.483756
AT1G06890	2555.95	0.0542868	0.0784194	0.692262	0.488773	0.775389
AT1G06900	1959.1	0.164552	0.0765733	2.14894	0.0316389	0.205043
AT1G06910	226.433	0.0690679	0.145249	0.475513	0.634422	0.858352
AT1G06950	7583.09	-0.128683	0.12881	-0.999014	0.317788	0.654655
AT1G06960	554.4	0.0245741	0.128485	0.191261	0.848321	0.947526
AT1G06980	83.7665	1.08798	0.507904	2.14211	0.0321849	0.206807
AT1G07000	3310.52	-0.0554204	0.343379	-0.161398	0.87178	0.957242
AT1G07010	1924.76	-0.148303	0.286773	-0.517143	0.605056	0.8432
AT1G07020	576.115	0.0722744	0.310621	0.232677	0.816012	0.936879
AT1G07030	1491.77	-0.138463	0.233406	-0.593228	0.553028	0.816433
AT1G07040	1893.49	0.0531137	0.183401	0.289604	0.772119	0.923666
AT1G07050	4620.06	-0.647069	0.394741	-1.63922	0.101167	0.379955
AT1G07070	475.745	-0.0384005	0.237661	-0.161577	0.871639	0.957242
AT1G07080	5464.95	0.0611185	0.100412	0.608677	0.542739	0.810882
AT1G07090	1081.42	0.5196	0.323497	1.6062	0.10823	0.391603
AT1G07110	8994.37	0.109712	0.10758	1.01982	0.307813	0.645775
AT1G07120	10.2256	-0.160001	0.905553	-0.176689	0.859753	0.95221
AT1G07130	174.144	0.013856	0.224371	0.0617547	0.950758	0.984569
AT1G07135	2253.37	0.883553	0.708733	1.24666	0.212521	0.544251
AT1G07140	8071.6	0.0465767	0.129891	0.358582	0.719908	0.902203
AT1G07150	152.929	-0.428906	0.581226	-0.737932	0.460556	0.7565
AT1G07170	746.198	0.414429	0.151113	2.74251	0.00609717	0.0810225
AT1G07180	320.411	-0.458809	0.396434	-1.15734	0.247133	0.585704
AT1G07200	2077.68	-0.482023	0.206125	-2.3385	0.0193612	0.155343
AT1G07210	1425.18	-0.0834	0.121045	-0.688999	0.490824	0.776855
AT1G07220	1052.4	-0.182931	0.104205	-1.7555	0.0791746	0.336742
AT1G07230	2744.81	0.164272	0.0987665	1.66324	0.0962645	0.370633
AT1G07240	1369.11	-0.000328538	0.233618	-0.00140631	0.998878	0.99934
AT1G07250	2415.71	-0.151196	0.150869	-1.00217	0.316263	0.652938
AT1G07260	44.6121	0.0686752	0.66521	0.103238	0.917774	0.972919
AT1G07270	36.0998	-0.861987	0.661837	-1.30242	0.192775	0.520833
AT1G07280	9263.62	-0.526784	0.210498	-2.50256	0.0123299	0.12046
AT1G07290	70.4768	0.0647002	0.352971	0.183302	0.854561	0.95032
AT1G07300	336.165	0.257588	0.294431	0.874866	0.381647	0.702977
AT1G07310	3003.63	0.12961	0.133423	0.971417	0.331341	0.6649
AT1G07320	15552.9	-0.00364503	0.202046	-0.0180406	0.985606	0.995906
AT1G07330	10.5513	0.459465	0.66561	0.690292	0.49001	0.776594
AT1G07350	2571.86	-0.498379	0.363934	-1.36942	0.170867	0.491017
AT1G07360	1791.98	-0.0559875	0.149896	-0.373509	0.708769	0.896335
AT1G07370	395.31	-0.579339	0.596022	-0.97201	0.331046	0.6649
AT1G07380	618.476	-0.138797	0.228417	-0.60765	0.54342	0.811538
AT1G07390	179.596	0.144964	0.296727	0.488545	0.625164	0.854114
AT1G07400	45.1412	-0.969245	0.950188	-1.02006	0.307702	0.645775
AT1G07410	59.7068	0.320474	0.301913	1.06148	0.288473	0.629366
AT1G07420	964.108	0.113021	0.140415	0.804906	0.420874	0.730923
AT1G07430	492.041	-0.977391	0.465169	-2.10116	0.0356273	0.217777
AT1G07440	4196.47	-0.0997755	0.151774	-0.657397	0.510925	0.791141
AT1G07470	1417.71	0.0588617	0.106711	0.551602	0.581221	0.830745
AT1G07480	1357.55	0.10666	0.150399	0.709181	0.478212	0.769254
AT1G07485	21.2831	0.224956	0.601032	0.374283	0.708194	0.896128
AT1G07490	77.6042	0.665555	0.776589	0.857023	0.391432	0.709046
AT1G07500	8.09223	-2.12455	1.25596	-1.69158	0.090727	0.36019
AT1G07510	1826.49	-0.139604	0.11794	-1.18368	0.23654	0.572071
AT1G07520	716.52	-0.0750228	0.21389	-0.350754	0.725773	0.90437
AT1G07530	2018.33	0.240136	0.209662	1.14535	0.252065	0.590854
AT1G07570	150.637	-0.473768	0.356802	-1.32782	0.184238	0.510605
AT1G07590	24451.1	0.699029	0.272186	2.56821	0.0102226	0.108468
AT1G07600	993.933	0.591075	0.400322	1.4765	0.139811	0.448116
AT1G07610	619.947	1.19653	0.294296	4.06572	4.78851e-05	0.0029872
AT1G07615	604.865	-0.168584	0.129135	-1.30549	0.191726	0.519186
AT1G07620	574.212	-0.430674	0.347111	-1.24074	0.214702	0.547177
AT1G07630	1434.19	-0.0949211	0.165841	-0.572362	0.567077	0.824534
AT1G07640	4512.31	-0.0588344	0.172743	-0.34059	0.733412	0.908014
AT1G07650	3932.58	0.265505	0.192655	1.37814	0.168161	0.486942
AT1G07660	827.326	0.0397302	0.123132	0.322663	0.74695	0.913038
AT1G07670	2819.51	-0.254365	0.0946779	-2.68664	0.00721753	0.089389
AT1G07700	1784.04	-0.205976	0.084531	-2.43669	0.0148223	0.133556
AT1G07705	923.828	-0.0860113	0.110223	-0.780338	0.435192	0.740435
AT1G07720	3646.2	-0.0641456	0.243557	-0.26337	0.792265	0.928256
AT1G07725	6.67618	0.573153	1.14919	0.498744	0.61796	0.850193
AT1G07730	23.9252	2.41191	2.87451	0.839068	0.401431	0.716043
AT1G07740	325.257	-0.107513	0.208452	-0.515767	0.606017	0.843816
AT1G07745	241.508	0.463771	0.200925	2.30818	0.0209893	0.162002
AT1G07750	1347.85	0.188016	0.203919	0.922012	0.356522	0.684614
AT1G07770	6664.47	0.382829	0.105071	3.64352	0.000268935	0.0102527
AT1G07780	684.106	-0.295383	0.194103	-1.52178	0.128063	0.427998
AT1G07790	724.117	-0.179047	0.23437	-0.763951	0.444897	0.746707
AT1G07810	2461.5	0.00123757	0.10659	0.0116106	0.990736	0.997398
AT1G07820	1810.62	0.10779	0.262618	0.410445	0.68148	0.884028
AT1G07830	689.201	0.0571674	0.0990768	0.577001	0.563939	0.822472
AT1G07840	669.908	0.0417631	0.20441	0.204311	0.838111	0.944229
AT1G07870	471.782	0.346156	0.216753	1.59701	0.110264	0.394592
AT1G07880	166.185	0.514316	0.347759	1.47894	0.139156	0.447142
AT1G07885	5.82939	-0.311073	0.868435	-0.358199	0.720195	0.902203
AT1G07890	30721	-0.544796	0.266668	-2.04297	0.0410552	0.23457
AT1G07900	98.5927	-1.38958	0.443425	-3.13374	0.00172596	0.0352559
AT1G07902	15.0266	0.904525	0.748742	1.20806	0.227024	0.560753
AT1G07910	1076.6	0.018446	0.136057	0.135576	0.892157	0.963414
AT1G07920	31044.4	-0.169471	0.151851	-1.11603	0.264408	0.603932
AT1G07930	24139.3	-0.184333	0.189139	-0.974592	0.329763	0.663531
AT1G07940	24739.4	-0.181227	0.164528	-1.10149	0.270681	0.610179
AT1G07950	614.009	0.251736	0.137743	1.82758	0.0676122	0.307244
AT1G07960	721.634	-0.0374598	0.154578	-0.242336	0.80852	0.934705
AT1G07970	740.854	-0.146684	0.0876729	-1.67309	0.0943103	0.366718
AT1G07980	862.439	0.0902082	0.142271	0.634058	0.526043	0.800498
AT1G07990	2937.61	-0.0456829	0.0963714	-0.47403	0.635479	0.858828
AT1G08000	462.538	-0.254521	0.18001	-1.41393	0.157383	0.473811
AT1G08010	654.655	0.043623	0.150688	0.289492	0.772205	0.923666
AT1G08030	977.485	-0.050202	0.195168	-0.257224	0.797006	0.930343
AT1G08040	1154.23	0.148332	0.105345	1.40806	0.159113	0.47614
AT1G08050	581.78	-0.518722	0.194115	-2.67225	0.00753452	0.0915658
AT1G08060	1562.87	0.0519111	0.0695263	0.74664	0.455281	0.753106
AT1G08070	102.719	-0.0100565	0.199307	-0.0504572	0.959758	0.988582
AT1G08080	5.49967	-2.95111	1.48236	-1.99082	0.0465011	0.25083
AT1G08090	106.833	0.726983	0.56837	1.27907	0.200873	0.529703
AT1G08110	5705.34	0.366333	0.104456	3.50704	0.000453116	0.0147398
AT1G08125	945.104	0.0551332	0.0950544	0.580018	0.561903	0.821834
AT1G08130	1249.47	-0.600654	0.171121	-3.51012	0.000447905	0.0146636
AT1G08160	390.176	0.202678	0.467819	0.43324	0.664841	0.875642
AT1G08165	38.5705	-0.926698	0.477945	-1.93892	0.052511	0.267932
AT1G08170	11.1377	-0.554065	0.864077	-0.641222	0.521378	0.797689
AT1G08180	133.244	0.989077	0.312409	3.16597	0.00154566	0.0325876
AT1G08190	8404.37	0.132958	0.0958226	1.38754	0.165278	0.48342
AT1G08200	7953.4	-0.152652	0.159447	-0.957384	0.338373	0.670816
AT1G08210	700.028	0.47564	0.165249	2.87832	0.00399801	0.0622339
AT1G08220	261.111	-0.334906	0.23235	-1.44139	0.149476	0.463611
AT1G08230	981.132	0.735403	0.416156	1.76713	0.077206	0.331874
AT1G08250	820.603	-0.2315	0.331713	-0.697892	0.485245	0.773364
AT1G08260	774.999	0.0223748	0.281945	0.0793589	0.936747	0.979334
AT1G08270	32.6611	-0.323759	0.359396	-0.900844	0.367671	0.693647
AT1G08280	292.962	0.155919	0.294652	0.529162	0.596693	0.838118
AT1G08290	62.2923	0.520418	0.502247	1.03618	0.300118	0.640922
AT1G08300	202.191	-0.166631	0.22945	-0.726218	0.467705	0.761819
AT1G08310	43.4865	0.650774	0.892673	0.729017	0.465991	0.760474
AT1G08315	813.599	0.100622	0.204808	0.4913	0.623214	0.853092
AT1G08320	8.37782	-0.375066	1.11313	-0.336947	0.736157	0.909388
AT1G08340	56.6655	0.415039	0.8437	0.491927	0.622771	0.853092
AT1G08350	298.736	0.0681248	0.161999	0.420526	0.674101	0.880393
AT1G08360	7985.93	0.0611863	0.0816332	0.749527	0.45354	0.75188
AT1G08370	1273.74	-0.145543	0.0891582	-1.63241	0.102593	0.382267
AT1G08380	95336.3	0.219517	0.336016	0.653294	0.513567	0.792589
AT1G08390	141.011	0.304595	0.279564	1.08954	0.275917	0.616401
AT1G08400	267.159	0.118439	0.221514	0.534678	0.592872	0.837042
AT1G08410	881.063	-0.143027	0.167194	-0.855454	0.3923	0.709597
AT1G08420	4635.04	0.080698	0.1057	0.763459	0.44519	0.746923
AT1G08450	9864.34	-0.490622	0.290845	-1.68688	0.0916259	0.361988
AT1G08460	2373.91	0.142104	0.177113	0.802336	0.422359	0.732286
AT1G08465	505.807	0.494252	0.237167	2.08398	0.0371621	0.222413
AT1G08470	970.455	-0.0547937	0.164111	-0.333882	0.738468	0.91038
AT1G08480	2451.78	-0.0961517	0.0883364	-1.08847	0.276387	0.617039
AT1G08490	2563.65	-0.147261	0.122775	-1.19943	0.230359	0.564765
AT1G08500	119.54	0.847185	0.517689	1.63647	0.10174	0.380569
AT1G08510	6758.21	0.175082	0.251893	0.695067	0.487013	0.774272
AT1G08520	10530.8	0.154902	0.154513	1.00252	0.316093	0.652885
AT1G08530	579.814	-0.0525259	0.171267	-0.30669	0.75908	0.919095
AT1G08540	4999.86	-0.100708	0.165836	-0.607276	0.543668	0.811538
AT1G08550	5927.18	0.0169907	0.138929	0.122298	0.902663	0.966887
AT1G08560	214.085	0.140081	0.456426	0.306908	0.758913	0.919095
AT1G08570	5294.73	0.295307	0.254431	1.16066	0.245782	0.58434
AT1G08580	985.386	-0.199767	0.13992	-1.42772	0.153371	0.46889
AT1G08590	6.98944	2.45105	1.13116	2.16685	0.0302461	0.19913
AT1G08600	1577.68	0.0712517	0.139084	0.512294	0.608445	0.84452
AT1G08610	401.519	-0.127197	0.289096	-0.439984	0.659949	0.873189
AT1G08620	1544.86	0.0603005	0.118303	0.509711	0.610254	0.845111
AT1G08630	19.4889	1.46085	0.819128	1.78343	0.0745169	0.32483
AT1G08640	3484.68	-0.173706	0.149588	-1.16123	0.245547	0.584107
AT1G08650	5789.69	-0.890157	0.342259	-2.60083	0.00929996	0.103225
AT1G08660	1780.76	0.195042	0.095139	2.05007	0.0403575	0.233132
AT1G08680	1299.44	0.461732	0.0984418	4.69041	2.72659e-06	0.000349452
AT1G08700	1411.75	0.135008	0.127296	1.06058	0.28888	0.629732
AT1G08710	503.021	0.103026	0.182528	0.564439	0.572455	0.827248
AT1G08720	1758.31	0.0619883	0.0896067	0.691781	0.489075	0.775679
AT1G08730	49.5416	-0.7621	0.403225	-1.89001	0.0587561	0.285871
AT1G08750	477.161	0.191661	0.243675	0.786545	0.431548	0.737681
AT1G08760	854.1	0.213878	0.126072	1.69648	0.0897954	0.358087
AT1G08770	654.642	0.0600231	0.193129	0.310793	0.755958	0.917779
AT1G08780	647.625	-0.0325125	0.0939268	-0.346147	0.729232	0.906006
AT1G08800	1225.2	0.460581	0.310601	1.48287	0.138109	0.445447
AT1G08810	260.041	-0.638572	0.296087	-2.1567	0.031029	0.202543
AT1G08820	2003.19	0.0688921	0.105227	0.6547	0.512661	0.792316
AT1G08830	11274.3	0.957023	0.259957	3.68147	0.000231892	0.00927319
AT1G08840	439.192	-0.0215506	0.160647	-0.134149	0.893285	0.963687
AT1G08845	249.368	-0.19628	0.195159	-1.00575	0.314538	0.651517
AT1G08880	2918.45	0.0385327	0.148669	0.259185	0.795492	0.929856
AT1G08890	1349.77	1.10132	0.227001	4.85162	1.2246e-06	0.000187963
AT1G08900	1298.7	0.604671	0.195715	3.08955	0.0020046	0.0394063
AT1G08910	1290.61	0.656961	0.12258	5.35945	8.34771e-08	2.25864e-05
AT1G08920	745.904	0.0387551	0.287262	0.134912	0.892681	0.96344
AT1G08930	8970.67	0.459292	0.364886	1.25873	0.208129	0.538558
AT1G08940	452.009	0.48767	0.210713	2.31439	0.0206465	0.160873
AT1G08960	463.347	-0.00698811	0.149254	-0.0468202	0.962656	0.989352
AT1G08970	2055.43	0.163397	0.0983281	1.66175	0.0965627	0.371139
AT1G08980	3928.59	0.483378	0.192048	2.51696	0.0118373	0.11713
AT1G09000	148.401	-0.167674	0.238049	-0.704369	0.481203	0.770915
AT1G09010	3326.15	0.343672	0.0988215	3.4777	0.000505737	0.0157636
AT1G09020	2553.13	-0.0596294	0.093822	-0.635559	0.525064	0.800088
AT1G09040	209.139	-0.323466	0.198634	-1.62845	0.103429	0.383862
AT1G09050	225.959	-0.197093	0.219768	-0.896826	0.369812	0.695307
AT1G09060	2167.69	0.172865	0.106406	1.62458	0.104252	0.384786
AT1G09070	11243.2	-0.090916	0.282461	-0.321871	0.747551	0.913157
AT1G09080	93.1767	0.21563	0.786467	0.274175	0.78395	0.925883
AT1G09100	1525.4	-0.0143251	0.179788	-0.0796775	0.936494	0.979334
AT1G09130	9786.88	-0.207457	0.112447	-1.84493	0.0650471	0.302444
AT1G09140	3808.08	0.147481	0.140403	1.05041	0.293529	0.634092
AT1G09150	1291.43	0.0729972	0.0947191	0.77067	0.440903	0.74389
AT1G09155	18.6946	-1.1882	1.00215	-1.18565	0.235762	0.571183
AT1G09160	951.559	0.382112	0.22264	1.71628	0.086111	0.351576
AT1G09170	7.87664	-1.29695	1.41113	-0.919088	0.35805	0.685818
AT1G09180	49.8175	-0.119574	0.445358	-0.26849	0.788323	0.926664
AT1G09190	193.78	-0.398081	0.185799	-2.14254	0.03215	0.206754
AT1G09195	650.395	0.0610342	0.121372	0.502868	0.615057	0.848038
AT1G09200	1197.71	-0.165951	0.599784	-0.276685	0.782022	0.925102
AT1G09210	4626.15	-0.412383	0.222128	-1.85651	0.063381	0.297668
AT1G09220	86.7572	-0.386045	0.227062	-1.70017	0.0890986	0.356486
AT1G09230	362.976	0.201122	0.153128	1.31342	0.189041	0.516046
AT1G09240	428.902	-0.935471	0.664889	-1.40696	0.15944	0.476461
AT1G09250	496.825	0.455559	0.346488	1.31479	0.18858	0.515611
AT1G09270	2855.3	0.0428101	0.108974	0.392849	0.694431	0.890115
AT1G09280	871.422	0.250848	0.0971051	2.58326	0.00978707	0.105982
AT1G09290	492.154	-0.030095	0.118469	-0.254033	0.79947	0.931688
AT1G09300	509.583	-0.245363	0.168903	-1.45268	0.146311	0.458318
AT1G09310	35737	-0.0901012	0.23326	-0.38627	0.699297	0.8922
AT1G09320	530.387	0.0241103	0.13102	0.184021	0.853997	0.950146
AT1G09330	1096.23	-0.00887896	0.107075	-0.0829232	0.933913	0.978835
AT1G09340	27509.8	-0.337977	0.218089	-1.54972	0.121209	0.415329
AT1G09350	345.136	0.886383	1.12394	0.788637	0.430324	0.736721
AT1G09390	493.354	0.790746	0.30517	2.59117	0.00956509	0.104697
AT1G09410	75.7744	-0.230784	0.3146	-0.73358	0.463204	0.758475
AT1G09415	1097.05	-0.00387697	0.216811	-0.0178818	0.985733	0.995906
AT1G09420	182.893	-0.355255	0.243942	-1.45631	0.145307	0.45689
AT1G09430	3376.56	0.267599	0.169022	1.58322	0.113371	0.400452
AT1G09440	448.427	0.323351	0.196843	1.64269	0.100448	0.378715
AT1G09450	25.0307	0.68189	0.923394	0.738461	0.460235	0.756356
AT1G09460	50.8164	1.84548	0.863584	2.137	0.0325977	0.208004
AT1G09470	33.3595	-0.511537	0.57962	-0.882538	0.377486	0.700593
AT1G09480	70.9889	-0.455988	0.701229	-0.650269	0.515518	0.794212
AT1G09490	1742.6	-0.268887	0.127515	-2.10867	0.0349734	0.215827
AT1G09500	250.884	-1.32285	0.630535	-2.09797	0.0359075	0.218615
AT1G09520	951.452	-0.113565	0.169957	-0.668198	0.504007	0.786807
AT1G09530	1201.96	-0.0857259	0.218768	-0.391857	0.695164	0.890469
AT1G09540	5.87189	0.117798	1.38981	0.0847583	0.932454	0.978737
AT1G09560	2631.38	-0.188083	0.371729	-0.505968	0.612879	0.846803
AT1G09570	4125.4	0.77768	0.183383	4.24074	2.2278e-05	0.00168871
AT1G09575	104.467	1.0365	0.524908	1.97463	0.0483102	0.255326
AT1G09580	268.51	-0.00302347	0.180532	-0.0167476	0.986638	0.996252
AT1G09590	6047.84	-0.0725611	0.18414	-0.394054	0.693541	0.889751
AT1G09600	5.49124	0.485808	1.38566	0.350598	0.72589	0.90437
AT1G09610	18.4717	-0.035888	1.02559	-0.0349926	0.972086	0.992196
AT1G09620	6160.08	0.0564927	0.0860081	0.656829	0.511291	0.791391
AT1G09630	770.325	0.101297	0.20995	0.482479	0.629465	0.855777
AT1G09640	10413.3	0.0896564	0.143831	0.623345	0.533058	0.804626
AT1G09645	638.376	0.193441	0.149661	1.29253	0.196173	0.525335
AT1G09660	1524.2	0.147836	0.113785	1.29925	0.193857	0.52207
AT1G09680	223.071	-0.249618	0.226861	-1.10031	0.271197	0.610773
AT1G09690	13770.9	-0.00753851	0.129352	-0.0582792	0.953526	0.9861
AT1G09700	564.819	0.180399	0.139666	1.29165	0.196479	0.525401
AT1G09710	514.481	0.337309	0.227314	1.48389	0.137838	0.445042
AT1G09730	1684.37	0.0466754	0.086754	0.53802	0.590563	0.835616
AT1G09740	687.944	0.0916299	0.20177	0.45413	0.649735	0.867189
AT1G09750	4092.38	0.424552	0.657799	0.645413	0.51866	0.796237
AT1G09760	1183.96	0.224708	0.106122	2.11746	0.0342211	0.213465
AT1G09770	5907.48	0.37465	0.0803307	4.66384	3.10359e-06	0.000382665
AT1G09780	6843.16	-0.308133	0.133888	-2.30142	0.0213681	0.16354
AT1G09794	149.266	0.0426997	0.174665	0.244466	0.80687	0.934288
AT1G09795	7601.71	-0.125942	0.127652	-0.986602	0.323838	0.658664
AT1G09800	406.572	0.389787	0.151626	2.57072	0.0101488	0.108053
AT1G09810	466.434	-0.252321	0.166412	-1.51624	0.129458	0.430222
AT1G09812	75.9859	2.66527	0.76826	3.46923	0.000521956	0.0159212
AT1G09815	997.295	-0.0700188	0.12912	-0.542276	0.587628	0.834372
AT1G09820	228.735	0.216633	0.175265	1.23603	0.216447	0.549109
AT1G09830	1757.95	-0.220964	0.181722	-1.21595	0.224006	0.556685
AT1G09840	2256.76	0.240877	0.097768	2.46376	0.0137487	0.128276
AT1G09850	2202.5	-0.0423208	0.148082	-0.285793	0.775037	0.923736
AT1G09870	845.441	-0.0261968	0.121544	-0.215534	0.829351	0.941174
AT1G09880	9.60593	0.598273	1.11768	0.535283	0.592454	0.836651
AT1G09890	58.8987	0.407568	0.57966	0.703116	0.481984	0.771101
AT1G09900	697.615	-0.139832	0.203807	-0.686098	0.492651	0.777836
AT1G09910	1211.21	0.629366	0.190959	3.29583	0.000981331	0.0241721
AT1G09920	971.348	0.00592917	0.0840868	0.0705125	0.943786	0.981628
AT1G09930	7.33947	-0.277388	0.973762	-0.284863	0.775749	0.923736
AT1G09932	189.472	-1.03428	0.466057	-2.21922	0.0264721	0.185973
AT1G09940	1114.41	-0.00520503	0.175918	-0.0295877	0.976396	0.993045
AT1G09950	44.4528	-0.667882	0.864014	-0.772999	0.439523	0.742744
AT1G09960	389.986	0.436084	0.206802	2.1087	0.0349702	0.215827
AT1G09970	17084.6	-0.155515	0.200351	-0.776211	0.437624	0.741742
AT1G09980	1465.12	-0.0916637	0.0991786	-0.924229	0.355367	0.683838
AT1G09995	79.8808	0.274092	0.274957	0.996854	0.318835	0.655171
AT1G10000	19.1047	1.64104	0.891813	1.84011	0.0657514	0.303395
AT1G10020	3340.11	1.58625	0.626398	2.53234	0.0113305	0.114308
AT1G10030	281.562	-0.0499986	0.222779	-0.224431	0.822422	0.939554
AT1G10040	178.086	-0.778555	0.245865	-3.16659	0.00154236	0.0325559
AT1G10050	987.767	-0.384006	0.132249	-2.90367	0.00368818	0.0591353
AT1G10060	467.776	-0.813848	0.343514	-2.36918	0.0178275	0.14716
AT1G10070	211.264	1.06855	0.805157	1.32714	0.184463	0.510798
AT1G10090	2647.2	0.019423	0.211484	0.0918416	0.926824	0.976764
AT1G10095	254.491	0.16163	0.173892	0.929487	0.352637	0.682568
AT1G10110	13.6826	-0.325429	0.648113	-0.502117	0.615585	0.848332
AT1G10120	802.049	0.745804	0.378963	1.96801	0.0490665	0.257592
AT1G10130	1955.08	0.0174271	0.0722829	0.241096	0.809481	0.934891
AT1G10140	505.244	0.971662	0.455857	2.1315	0.0330476	0.20974
AT1G10150	1478.29	-0.271526	0.26602	-1.0207	0.307398	0.645686
AT1G10155	72.8291	-0.548159	0.377118	-1.45355	0.146072	0.458232
AT1G10170	3405.52	-0.124554	0.104482	-1.19211	0.233217	0.568641
AT1G10180	763.875	-0.0660972	0.13753	-0.480603	0.630798	0.856586
AT1G10200	4484.07	0.278214	0.115247	2.41406	0.0157758	0.137815
AT1G10210	657.579	0.101517	0.173968	0.583537	0.559532	0.820503
AT1G10230	212.093	-0.451813	0.224525	-2.0123	0.044188	0.244238
AT1G10240	340.662	0.212651	0.110702	1.92093	0.0547401	0.274739
AT1G10270	1164.86	-0.258202	0.247806	-1.04195	0.297433	0.638598
AT1G10280	301.852	-0.127496	0.17061	-0.747294	0.454886	0.753031
AT1G10290	5012.66	-0.119386	0.0885819	-1.34775	0.177739	0.501817
AT1G10310	1326.03	-0.229791	0.136631	-1.68184	0.0926002	0.363845
AT1G10320	1360	0.19714	0.146395	1.34663	0.178101	0.502328
AT1G10330	72.8418	-0.0406049	0.298029	-0.136245	0.891628	0.963414
AT1G10340	742.156	-0.674447	0.30386	-2.2196	0.026446	0.185924
AT1G10350	738.94	-0.14349	0.124406	-1.1534	0.248747	0.587089
AT1G10360	2121.43	0.180143	0.143834	1.25243	0.210411	0.541175
AT1G10370	164.266	-0.899935	0.468501	-1.92088	0.0547468	0.274739
AT1G10380	504.792	0.215274	0.374372	0.575029	0.565272	0.823455
AT1G10390	4742.13	0.0667918	0.0851161	0.784714	0.432621	0.738557
AT1G10410	1024.84	0.264809	0.311519	0.850058	0.395293	0.711274
AT1G10417	56.6229	-0.0619033	0.459218	-0.134802	0.892769	0.96344
AT1G10430	1013.22	-0.0512131	0.136151	-0.37615	0.706805	0.895504
AT1G10450	1341.56	-0.00034579	0.160497	-0.0021545	0.998281	0.999167
AT1G10460	12.6354	-0.23043	0.947894	-0.243097	0.80793	0.934673
AT1G10470	6312.63	0.000407504	0.251909	0.00161767	0.998709	0.999325
AT1G10480	5.23247	3.51973	1.42109	2.47678	0.0132572	0.12527
AT1G10490	1315.03	-0.181691	0.150811	-1.20476	0.228298	0.562713
AT1G10500	3918.24	-0.227748	0.116999	-1.94659	0.0515844	0.265079
AT1G10510	1935.88	-0.214592	0.141747	-1.51391	0.130049	0.43123
AT1G10520	60.2421	-0.295692	0.245188	-1.20598	0.227824	0.562159
AT1G10522	752.414	-0.123785	0.150137	-0.824479	0.409667	0.721716
AT1G10530	17.0589	0.285401	0.816502	0.349541	0.726683	0.904743
AT1G10540	17.704	2.11857	0.76191	2.7806	0.00542578	0.0756077
AT1G10550	147.044	5.07853	1.86883	2.71749	0.00657786	0.0845584
AT1G10560	154.625	0.100544	0.42475	0.236714	0.812879	0.935992
AT1G10570	1350.78	0.0987309	0.133295	0.740694	0.458879	0.756313
AT1G10580	2259.04	-0.0107342	0.162234	-0.066165	0.947246	0.982894
AT1G10585	36.6679	-1.37212	0.907145	-1.51257	0.130389	0.431845
AT1G10590	5402.2	0.103711	0.0737124	1.40696	0.159438	0.476461
AT1G10600	783.919	0.417126	0.180269	2.31391	0.0206726	0.160873
AT1G10610	424.689	0.463369	0.178098	2.60177	0.00927449	0.103045
AT1G10630	2462.35	0.0362456	0.132665	0.27321	0.784691	0.925883
AT1G10640	87.8582	1.1922	1.17431	1.01524	0.309994	0.64796
AT1G10650	736.106	-0.295419	0.234486	-1.25986	0.207721	0.537966
AT1G10657	326.486	-0.709409	0.587835	-1.20682	0.227503	0.561508
AT1G10660	1093.54	0.364687	0.174571	2.08905	0.0367034	0.2213
AT1G10670	6893.07	0.134371	0.202815	0.66253	0.507632	0.789035
AT1G10690	143.149	-0.204119	0.280984	-0.726445	0.467566	0.761795
AT1G10700	768.966	0.107901	0.168675	0.639699	0.522368	0.798382
AT1G10710	8.75147	-0.946176	0.804039	-1.17678	0.239284	0.576062
AT1G10720	1197.41	0.119677	0.110766	1.08044	0.279945	0.620998
AT1G10730	613.187	-0.234652	0.16233	-1.44552	0.148311	0.461982
AT1G10740	1033.17	0.556514	0.189818	2.93183	0.00336975	0.0554912
AT1G10750	46.581	-0.0505	0.4755	-0.106204	0.91542	0.972174
AT1G10760	42491.5	0.0690166	0.131097	0.526454	0.598573	0.839208
AT1G10770	33.3131	0.517886	0.788432	0.656855	0.511274	0.791391
AT1G10780	57.0432	-0.138161	0.46713	-0.295766	0.767409	0.922547
AT1G10790	29.4944	-0.701812	0.393062	-1.7855	0.0741803	0.323797
AT1G10800	14.9444	-0.0968229	0.819313	-0.118176	0.905928	0.968747
AT1G10820	938.67	0.163789	0.129197	1.26774	0.20489	0.534331
AT1G10830	1198.77	-0.181307	0.190457	-0.95196	0.341117	0.673215
AT1G10840	2795.85	0.0177588	0.0885155	0.200629	0.840989	0.945451
AT1G10850	437.866	0.271571	0.366056	0.741884	0.458158	0.756145
AT1G10865	1103.6	0.323945	0.17095	1.89497	0.058097	0.284111
AT1G10870	794.46	0.252155	0.142867	1.76496	0.0775701	0.333022
AT1G10890	3158.84	0.167523	0.14566	1.1501	0.250105	0.589295
AT1G10900	1434.91	0.166111	0.19791	0.839325	0.401287	0.716043
AT1G10910	1356.46	0.093974	0.109648	0.857052	0.391416	0.709046
AT1G10920	983.129	-0.0874879	0.203134	-0.430691	0.666693	0.876635
AT1G10930	677.787	-0.0934447	0.304207	-0.307174	0.758711	0.919067
AT1G10940	3282.09	0.103256	0.13665	0.755624	0.449874	0.749252
AT1G10950	5459.8	0.153132	0.0924309	1.65672	0.0975766	0.373226
AT1G10960	16290.1	-0.849352	0.29987	-2.8324	0.00461995	0.0681313
AT1G10970	545.536	-0.626638	0.267647	-2.34129	0.0192173	0.154699
AT1G10990	72.1167	-1.38844	0.455886	-3.04559	0.00232228	0.0432759
AT1G11000	129.392	-0.227395	0.900922	-0.252402	0.80073	0.932343
AT1G11020	599.407	0.168648	0.104904	1.60763	0.107915	0.391053
AT1G11050	1088.62	-0.191659	0.184252	-1.0402	0.298248	0.638824
AT1G11060	763.139	-0.0152663	0.0735392	-0.207594	0.835546	0.943227
AT1G11070	13.7987	2.06606	1.0376	1.99119	0.0464603	0.25083
AT1G11080	255.719	9.48784	1.74623	5.43332	5.53146e-08	1.73804e-05
AT1G11090	589.065	-0.211207	0.127392	-1.65793	0.0973317	0.372927
AT1G11100	21.8515	-1.38787	0.507612	-2.73411	0.00625489	0.0822209
AT1G11120	19.3987	0.731592	0.94056	0.777826	0.436672	0.741142
AT1G11125	11.3578	-0.440854	1.07782	-0.409024	0.682522	0.884095
AT1G11130	802.101	-0.167574	0.183747	-0.911978	0.36178	0.689275
AT1G11160	46.4674	-0.59984	0.493692	-1.21501	0.224363	0.55709
AT1G11170	359.448	0.0848409	0.242832	0.34938	0.726804	0.904778
AT1G11180	738.265	0.221368	0.172228	1.28532	0.198681	0.527749
AT1G11190	79.7903	0.303528	0.638756	0.475186	0.634654	0.858411
AT1G11200	598.383	0.0299527	0.0875633	0.342069	0.732299	0.907737
AT1G11210	1673.59	-0.242883	0.398843	-0.608969	0.542545	0.810726
AT1G11220	49.1037	-0.667755	0.303078	-2.20324	0.0275776	0.18977
AT1G11240	1141.62	0.0937435	0.0843113	1.11187	0.266193	0.605947
AT1G11260	11065.1	1.32424	0.767481	1.72544	0.0844484	0.347883
AT1G11270	173.37	0.171017	0.266369	0.64203	0.520854	0.797236
AT1G11280	759.325	0.0676343	0.137694	0.491195	0.623289	0.853092
AT1G11290	383.123	-0.347492	0.181045	-1.91937	0.0549378	0.275268
AT1G11300	114.025	-1.36751	0.411612	-3.32233	0.0008927	0.0226441
AT1G11303	246.888	-0.35708	0.419875	-0.850443	0.395079	0.711274
AT1G11310	16285.9	-0.460932	0.163711	-2.81553	0.00486968	0.0705916
AT1G11320	242.651	-0.379527	0.270009	-1.40561	0.159841	0.477073
AT1G11330	2498.37	-0.49449	0.436943	-1.1317	0.257759	0.596295
AT1G11340	101.819	-1.1569	0.529929	-2.18312	0.0290273	0.195237
AT1G11350	3543.3	-0.0163619	0.2005	-0.0816053	0.934961	0.978835
AT1G11360	1837.23	0.375428	0.136954	2.74128	0.00612012	0.0811614
AT1G11380	825.29	1.73785	0.490177	3.54536	0.000392083	0.0135428
AT1G11390	608.148	-0.102184	0.12268	-0.832933	0.404882	0.718055
AT1G11400	517.492	0.293439	0.170084	1.72526	0.0844812	0.347945
AT1G11410	1227.32	0.184177	0.201858	0.912407	0.361555	0.68925
AT1G11420	110.786	1.01367	0.480856	2.10805	0.035027	0.215937
AT1G11430	4668	-0.0649036	0.177532	-0.365589	0.714672	0.899794
AT1G11440	947.922	-0.134471	0.157039	-0.85629	0.391837	0.709116
AT1G11450	11.2322	-1.52856	0.870201	-1.75656	0.0789921	0.336535
AT1G11475	1236.21	-0.221913	0.130678	-1.69816	0.0894774	0.357341
AT1G11480	2691.49	0.212184	0.112299	1.88945	0.0588322	0.285884
AT1G11490	4.97773	-0.0412262	1.08007	-0.0381699	0.969552	0.991245
AT1G11500	11.4556	0.102117	0.757195	0.134862	0.892721	0.96344
AT1G11530	1577.78	0.514038	0.179401	2.8653	0.00416611	0.0641581
AT1G11540	8.871	-1.12125	0.718832	-1.55982	0.118801	0.410349
AT1G11545	291.209	0.447985	0.958181	0.467536	0.640116	0.861924
AT1G11570	28.0972	-0.0881655	0.79606	-0.110752	0.911813	0.971188
AT1G11580	2443.2	-0.46494	0.287944	-1.61469	0.106378	0.388081
AT1G11630	446.679	0.089848	0.174638	0.514482	0.606915	0.844144
AT1G11650	12516.1	0.00223458	0.108083	0.0206746	0.983505	0.9953
AT1G11660	1614.63	0.06475	0.10972	0.590136	0.555099	0.818056
AT1G11670	63.7227	-0.491992	0.54373	-0.904847	0.365547	0.692157
AT1G11680	2881.34	0.242335	0.0938753	2.58146	0.00983837	0.106419
AT1G11700	2327.56	-0.285701	0.514847	-0.554925	0.578946	0.829739
AT1G11710	152.23	-0.213391	0.318263	-0.670489	0.502546	0.785585
AT1G11720	2780.3	-0.212804	0.202962	-1.04849	0.294414	0.635087
AT1G11730	35.1995	-0.19251	0.692986	-0.277798	0.781167	0.925009
AT1G11740	63.0567	2.82458	1.20354	2.3469	0.0189301	0.153083
AT1G11750	4457.22	-0.0939659	0.107071	-0.8776	0.380161	0.701933
AT1G11755	581.979	-0.0363629	0.233535	-0.155707	0.876264	0.958586
AT1G11760	239.754	0.229248	0.120482	1.90276	0.0570715	0.281542
AT1G11780	327.534	0.0778275	0.188221	0.41349	0.679247	0.882926
AT1G11785	15.568	-1.46795	1.00073	-1.46688	0.142408	0.452865
AT1G11790	817.977	-0.378837	0.300983	-1.25867	0.20815	0.538558
AT1G11800	502.1	-0.172884	0.154723	-1.11738	0.263832	0.603504
AT1G11820	1297.06	0.106097	0.164483	0.645032	0.518906	0.79636
AT1G11840	12005.6	-0.0263257	0.132015	-0.199414	0.841939	0.945786
AT1G11850	109.183	-2.205	1.89935	-1.16092	0.245673	0.584151
AT1G11860	53387.5	-0.387887	0.224626	-1.72681	0.0842013	0.347306
AT1G11870	1399.63	-0.172301	0.142505	-1.20909	0.226629	0.560337
AT1G11880	203.075	0.0100837	0.151596	0.0665171	0.946966	0.982866
AT1G11890	1190.43	0.00633704	0.127615	0.0496573	0.960395	0.988787
AT1G11900	103.655	0.1729	0.248433	0.695964	0.486451	0.773913
AT1G11905	493.072	0.160142	0.197951	0.808999	0.418516	0.729033
AT1G11910	27185.4	-0.103925	0.221129	-0.469976	0.638372	0.861151
AT1G11915	29.6363	0.461931	0.491101	0.940603	0.346908	0.678594
AT1G11925	14.5559	-0.0549307	0.720351	-0.0762555	0.939216	0.980081
AT1G11930	3633.8	0.101791	0.0842338	1.20843	0.226882	0.560566
AT1G11940	242.721	-0.102411	0.241498	-0.424066	0.671518	0.878978
AT1G11950	468.918	-0.224604	0.214363	-1.04777	0.294744	0.635324
AT1G11960	1581.49	-0.28496	0.206534	-1.37972	0.167671	0.486797
AT1G11990	26.2055	-2.11512	0.742178	-2.84988	0.00437357	0.0660476
AT1G12000	2232.03	-0.235193	0.254945	-0.922525	0.356255	0.68417
AT1G12010	243.141	0.497899	0.330546	1.50629	0.131992	0.43468
AT1G12020	256.712	-0.107207	0.265658	-0.403551	0.686543	0.88588
AT1G12030	65.3324	-0.858954	1.07947	-0.795721	0.426194	0.734556
AT1G12050	2363.83	0.0425383	0.12352	0.344383	0.730558	0.906555
AT1G12060	140.804	-0.227396	0.228517	-0.995095	0.31969	0.655171
AT1G12080	216.666	-1.95152	0.678148	-2.87772	0.00400567	0.0622339
AT1G12090	22155.8	0.463724	0.403906	1.1481	0.250928	0.590368
AT1G12110	3158.88	-1.32781	0.271073	-4.89837	9.66371e-07	0.000156882
AT1G12120	2816.4	0.312206	0.114889	2.71745	0.00657869	0.0845584
AT1G12140	2842.84	-0.156762	0.120234	-1.30381	0.1923	0.520159
AT1G12160	68.5462	-2.35263	0.703655	-3.34345	0.000827445	0.021322
AT1G12200	2054.17	0.429943	0.268057	1.60392	0.108731	0.392646
AT1G12210	313.902	-0.444697	0.184933	-2.40464	0.0161883	0.140349
AT1G12211	17.4104	-0.276565	0.779522	-0.354788	0.722749	0.903344
AT1G12220	1101.51	-0.0724366	0.161499	-0.448526	0.653773	0.869471
AT1G12230	2778.54	0.213735	0.108144	1.97639	0.0481111	0.254759
AT1G12240	6886.68	-0.173147	0.202763	-0.853935	0.393141	0.70997
AT1G12244	215.543	-0.0342035	0.225101	-0.151947	0.879228	0.959888
AT1G12250	2488.83	-0.0688833	0.0776439	-0.887169	0.374988	0.699093
AT1G12260	61.1788	-0.771514	0.607935	-1.26907	0.204415	0.533876
AT1G12270	1815.78	0.0360533	0.121872	0.295828	0.767361	0.922547
AT1G12280	950.378	-0.335985	0.190001	-1.76833	0.0770049	0.331228
AT1G12290	302.489	-0.150828	0.226039	-0.667265	0.504603	0.787019
AT1G12300	113.169	0.356258	0.250701	1.42105	0.155303	0.471621
AT1G12310	2963.12	-0.0708049	0.166259	-0.425871	0.670202	0.878673
AT1G12320	584.364	-0.639545	0.172955	-3.69775	0.000217523	0.00893282
AT1G12330	757.301	0.0965501	0.232178	0.415845	0.677523	0.882006
AT1G12350	767.086	-0.0137654	0.0996086	-0.138195	0.890087	0.963414
AT1G12360	3173.27	0.0492934	0.167546	0.294208	0.768599	0.922778
AT1G12370	166.657	-0.564003	0.349037	-1.61588	0.106119	0.387608
AT1G12380	363.315	-0.30237	0.391535	-0.772268	0.439956	0.743111
AT1G12390	445.794	0.0455117	0.184453	0.246739	0.80511	0.934036
AT1G12400	252.476	-0.0663562	0.220237	-0.301295	0.76319	0.921342
AT1G12410	5728.46	-0.0389254	0.131418	-0.296195	0.767081	0.922547
AT1G12420	501.909	-0.355291	0.22969	-1.54683	0.121905	0.416612
AT1G12430	1899.55	0.446522	0.153946	2.90052	0.00372549	0.0595375
AT1G12440	4192.35	0.87307	0.231458	3.77205	0.000161915	0.00712024
AT1G12450	466.383	0.788593	0.386078	2.04258	0.0410945	0.234583
AT1G12460	465.153	0.148247	0.389349	0.380755	0.703385	0.893595
AT1G12470	1955.22	0.0651911	0.0935452	0.696894	0.485869	0.773604
AT1G12480	251.819	-0.965179	0.313744	-3.07632	0.00209572	0.0403187
AT1G12500	1300.73	0.455716	0.288284	1.58079	0.113926	0.401343
AT1G12520	3902.99	1.22202	0.288709	4.23273	2.30876e-05	0.00171668
AT1G12530	388.98	0.129778	0.164417	0.789324	0.429923	0.736477
AT1G12550	373.933	-0.662527	0.184971	-3.58179	0.000341251	0.0123627
AT1G12580	1588.55	0.382434	0.192925	1.98229	0.0474467	0.253374
AT1G12600	7.72946	-0.0340073	1.05424	-0.0322576	0.974267	0.992662
AT1G12610	27.4545	-2.77961	1.48491	-1.8719	0.0612199	0.291949
AT1G12620	219.943	-0.0266002	0.202942	-0.131073	0.895717	0.964274
AT1G12630	15.8326	3.95645	1.05288	3.75773	0.00017146	0.00744444
AT1G12640	1247.85	-0.018476	0.141687	-0.1304	0.89625	0.964358
AT1G12650	708.241	0.00392524	0.135277	0.0290162	0.976852	0.993045
AT1G12672	5.38595	0.242503	1.83763	0.131965	0.895012	0.964206
AT1G12680	1279.9	-0.0544467	0.115574	-0.471099	0.63757	0.860498
AT1G12700	177.776	0.317237	0.158351	2.00338	0.0451363	0.246962
AT1G12710	1137.55	0.125047	0.261219	0.478706	0.632148	0.857337
AT1G12730	478.524	0.353431	0.177448	1.99175	0.0463987	0.25083
AT1G12750	1287.52	0.166905	0.217605	0.767007	0.443077	0.74513
AT1G12760	3889.99	0.114309	0.107312	1.06521	0.286782	0.627186
AT1G12770	2220.68	-0.222979	0.113611	-1.96265	0.0496866	0.259433
AT1G12775	122.283	-0.174822	0.184251	-0.948823	0.342711	0.674311
AT1G12780	2257.2	1.19579	0.321363	3.721	0.000198438	0.00827788
AT1G12790	146.011	0.322791	0.250339	1.28941	0.197254	0.526254
AT1G12800	6584.44	-0.129269	0.165106	-0.782948	0.433658	0.739609
AT1G12810	1392.74	0.180879	0.129652	1.39511	0.162982	0.480452
AT1G12820	2270.23	-0.160968	0.194036	-0.82958	0.406776	0.719681
AT1G12830	651.003	-0.000308281	0.171957	-0.00179279	0.99857	0.999288
AT1G12840	6380.86	0.00333678	0.101737	0.0327981	0.973836	0.992662
AT1G12845	289.83	0.84733	0.535484	1.58236	0.113567	0.400678
AT1G12850	1743.32	0.0922735	0.128272	0.719359	0.47192	0.765178
AT1G12860	591.103	-0.0485144	0.252103	-0.192438	0.847399	0.94747
AT1G12880	433.565	0.206276	0.251574	0.819942	0.412249	0.723354
AT1G12900	45518.6	-0.213914	0.248826	-0.859691	0.389959	0.708089
AT1G12910	1258.31	0.271161	0.14285	1.89822	0.0576668	0.283117
AT1G12920	3434.46	0.0626062	0.103702	0.603711	0.546036	0.812816
AT1G12930	1274.01	0.199908	0.094625	2.11264	0.034632	0.214793
AT1G12940	13.194	-0.0266668	0.900371	-0.0296176	0.976372	0.993045
AT1G12950	5.72951	-1.65802	1.48169	-1.11901	0.263137	0.603008
AT1G12970	516.095	-0.0132799	0.168603	-0.0787644	0.93722	0.979424
AT1G12990	1454.58	0.440442	0.317125	1.38886	0.164875	0.482997
AT1G13000	1441.1	-0.133655	0.14898	-0.897131	0.369649	0.695215
AT1G13020	2562.92	-0.105287	0.130276	-0.808181	0.418986	0.72936
AT1G13030	451.023	-0.414671	0.186977	-2.21776	0.0265711	0.186182
AT1G13040	220.158	-0.37487	0.185848	-2.01707	0.0436878	0.24275
AT1G13050	229.438	-0.201077	0.173691	-1.15768	0.246996	0.585704
AT1G13060	3677.68	0.0110888	0.127533	0.0869481	0.930713	0.978585
AT1G13080	558.569	-0.682689	0.215733	-3.1645	0.00155349	0.0326468
AT1G13090	4038.83	-0.111003	0.156693	-0.708406	0.478693	0.769348
AT1G13100	455.071	-0.0530764	0.179695	-0.295368	0.767712	0.922574
AT1G13110	7710.79	-0.176803	0.133805	-1.32135	0.186384	0.512565
AT1G13120	1073.22	-0.0382961	0.103012	-0.371761	0.710071	0.897074
AT1G13130	18.2721	0.252272	1.18919	0.212138	0.832	0.942302
AT1G13160	1116.08	-0.120422	0.17539	-0.686597	0.492337	0.777836
AT1G13170	1210.48	0.0447988	0.213992	0.209348	0.834176	0.942844
AT1G13180	407.216	0.227386	0.200199	1.1358	0.256039	0.595046
AT1G13190	2346.46	0.119543	0.132388	0.902971	0.366541	0.692588
AT1G13195	473.274	-0.0854524	0.152423	-0.560626	0.575052	0.827844
AT1G13210	8658.47	-0.17372	0.284853	-0.609858	0.541956	0.810573
AT1G13220	1225.29	-0.0128194	0.1101	-0.116435	0.907308	0.969385
AT1G13245	1308.67	0.916369	0.507442	1.80586	0.0709403	0.316024
AT1G13250	920.22	-0.0421469	0.429981	-0.0980203	0.921916	0.974871
AT1G13260	7849.18	-0.230746	0.399152	-0.578091	0.563203	0.822214
AT1G13270	2942.58	-0.239435	0.120974	-1.97923	0.0477906	0.253957
AT1G13280	1831.69	0.0729993	0.186312	0.391811	0.695198	0.890469
AT1G13320	2700.52	0.0136885	0.104643	0.130811	0.895925	0.964334
AT1G13330	48.5504	0.2279	0.304315	0.748897	0.45392	0.752195
AT1G13340	169.834	-1.80659	0.55985	-3.22693	0.00125128	0.0281479
AT1G13350	2146.87	0.0389418	0.0891194	0.436962	0.662139	0.874102
AT1G13360	1760.16	-0.405337	0.321022	-1.26265	0.206716	0.536581
AT1G13370	8.96678	0.0285469	0.614284	0.0464719	0.962934	0.989352
AT1G13380	971.178	0.552829	0.133597	4.13803	3.50296e-05	0.00237895
AT1G13390	1857.78	0.0617904	0.234864	0.26309	0.792481	0.928398
AT1G13400	7.2017	3.34916	1.89871	1.76391	0.0777466	0.333092
AT1G13410	115.453	-0.489284	0.231793	-2.11087	0.0347837	0.215315
AT1G13420	7.20327	-2.25639	1.51919	-1.48526	0.137475	0.444652
AT1G13430	11.4831	0.49882	1.33369	0.374016	0.708393	0.896175
AT1G13440	65293.5	0.0676235	0.125684	0.538046	0.590546	0.835616
AT1G13450	1450.74	0.327086	0.140102	2.33463	0.0195629	0.155924
AT1G13460	930.447	0.0410932	0.134104	0.306428	0.759279	0.919095
AT1G13470	2818.14	-1.79922	0.340824	-5.27904	1.2986e-07	3.16226e-05
AT1G13540	10.0626	-1.71792	0.950023	-1.8083	0.0705603	0.314983
AT1G13550	25.6187	-1.5247	0.85013	-1.7935	0.0728936	0.321203
AT1G13560	2631.89	-0.0437049	0.0691446	-0.63208	0.527335	0.801006
AT1G13570	364.405	0.649209	0.174429	3.72191	0.000197719	0.00826558
AT1G13580	161.969	0.323184	0.205931	1.56938	0.116559	0.40574
AT1G13600	27.318	3.88257	1.66039	2.33835	0.0193691	0.155343
AT1G13630	165.913	0.29514	0.236366	1.24866	0.21179	0.543219
AT1G13640	3726.71	0.0799075	0.126665	0.630857	0.528134	0.801655
AT1G13650	172.512	-0.411156	0.583754	-0.704331	0.481226	0.770915
AT1G13670	30.4021	3.04349	1.2035	2.52886	0.0114434	0.114675
AT1G13690	782.785	0.284264	0.151942	1.87087	0.0613636	0.292494
AT1G13700	407.824	2.67705	0.631852	4.23682	2.26707e-05	0.00169865
AT1G13710	28.1992	5.23703	1.78737	2.93003	0.00338932	0.05564
AT1G13730	791.494	0.061703	0.233415	0.264348	0.791511	0.927772
AT1G13740	464.235	0.539252	0.150136	3.59175	0.000328468	0.0119605
AT1G13750	1643.53	-0.830824	0.180235	-4.60968	4.03281e-06	0.000486778
AT1G13770	515.868	-0.0526704	0.120475	-0.437188	0.661975	0.874102
AT1G13780	215.386	0.0582242	0.227399	0.256045	0.797916	0.930847
AT1G13790	214.368	-0.224151	0.40692	-0.550847	0.581738	0.830748
AT1G13800	56.0352	-0.493323	0.465766	-1.05916	0.289525	0.629874
AT1G13810	340.598	-0.124564	0.238178	-0.522988	0.600983	0.840689
AT1G13820	1553.98	0.0418924	0.160087	0.261686	0.793564	0.929059
AT1G13830	46.5237	-1.47183	0.599568	-2.45481	0.0140958	0.130142
AT1G13860	1050.74	0.0354142	0.135991	0.260415	0.794544	0.929305
AT1G13870	546.369	0.118841	0.125382	0.947837	0.343213	0.674889
AT1G13880	1118.1	0.0886392	0.127901	0.69303	0.48829	0.775256
AT1G13900	1448.61	-0.09773	0.153303	-0.637497	0.523801	0.799261
AT1G13910	180.809	0.375485	0.230658	1.62789	0.103548	0.383868
AT1G13920	138.484	0.23756	0.412963	0.575258	0.565117	0.823291
AT1G13930	108766	0.036106	0.240679	0.150017	0.880751	0.96043
AT1G13940	922.579	0.0521689	0.179564	0.290531	0.77141	0.92359
AT1G13950	713.669	0.000651067	0.206164	0.003158	0.99748	0.998865
AT1G13960	1332.34	0.151405	0.142452	1.06285	0.287851	0.628659
AT1G13970	85.4568	-0.18292	0.67689	-0.270236	0.786979	0.926576
AT1G13980	2904.06	0.355641	0.122388	2.90585	0.00366257	0.0588835
AT1G13990	2666.07	-0.194753	0.227127	-0.857467	0.391187	0.709037
AT1G14000	3115.55	-0.134732	0.0977702	-1.37805	0.168187	0.486942
AT1G14010	1206.95	-0.0457407	0.176905	-0.258561	0.795974	0.930149
AT1G14020	579.551	-0.0573807	0.160913	-0.356595	0.721395	0.902868
AT1G14030	1366.38	0.064703	0.136949	0.47246	0.636599	0.859728
AT1G14040	193.212	-0.1796	0.178169	-1.00803	0.313439	0.650763
AT1G14060	635.118	-0.3466	0.234612	-1.47733	0.139586	0.447665
AT1G14080	9.62415	-1.18199	1.32089	-0.894848	0.370868	0.696122
AT1G14100	12.677	0.184086	0.845579	0.217705	0.827659	0.941018
AT1G14130	360.314	-0.222488	0.2376	-0.936399	0.349068	0.680709
AT1G14140	622.341	0.0240235	0.166683	0.144127	0.8854	0.96143
AT1G14150	6822.36	-0.31615	0.170753	-1.8515	0.0640976	0.29967
AT1G14170	1253.43	0.240592	0.299587	0.80308	0.421929	0.731671
AT1G14180	126.256	0.00333371	0.275309	0.012109	0.990339	0.997319
AT1G14185	13.5642	0.158327	0.646373	0.244946	0.806498	0.934288
AT1G14190	60.7624	0.0995525	0.55743	0.178592	0.858258	0.951922
AT1G14200	1516.2	-0.527339	0.323063	-1.63231	0.102614	0.382267
AT1G14205	117.643	0.232747	0.311668	0.746777	0.455198	0.753106
AT1G14210	324.11	0.593993	0.243033	2.44408	0.0145221	0.132658
AT1G14230	862.53	0.337452	0.147043	2.29491	0.0217382	0.165229
AT1G14240	8.21053	-0.594265	1.07641	-0.552082	0.580892	0.830681
AT1G14250	1214.42	-0.424368	0.913826	-0.464385	0.642372	0.862918
AT1G14260	38.3525	0.331062	0.610172	0.542571	0.587425	0.834268
AT1G14270	2252.25	-0.157529	0.105042	-1.49968	0.133698	0.437258
AT1G14280	1379.47	1.59924	0.48166	3.32027	0.000899297	0.0227522
AT1G14290	689.171	1.23891	0.515785	2.40199	0.0163063	0.140683
AT1G14300	600.976	0.0808199	0.148749	0.54333	0.586903	0.834263
AT1G14310	486.185	-0.00426135	0.15143	-0.0281407	0.97755	0.993045
AT1G14320	15165	-0.105627	0.132539	-0.796952	0.425479	0.734068
AT1G14330	466.967	0.874575	0.336597	2.59829	0.00936906	0.103469
AT1G14340	880.314	0.315746	0.150465	2.09847	0.0358639	0.218606
AT1G14345	4439.89	-0.386343	0.242764	-1.59144	0.111512	0.39685
AT1G14350	1085.55	0.615874	0.208133	2.95905	0.00308591	0.0522299
AT1G14360	1141.74	-0.404004	0.282991	-1.42762	0.153401	0.46889
AT1G14370	755.731	-0.632657	0.164321	-3.85014	0.00011805	0.00577821
AT1G14380	1759.41	0.599692	0.143541	4.17784	2.94294e-05	0.00205489
AT1G14390	16.6555	0.840176	1.28618	0.653234	0.513606	0.792589
AT1G14400	4935.71	0.270588	0.115983	2.333	0.0196481	0.15623
AT1G14410	902.656	-0.29279	0.156731	-1.8681	0.0617484	0.293467
AT1G14430	32.6572	0.27019	0.721622	0.37442	0.708092	0.896128
AT1G14440	181.517	-0.125812	0.347462	-0.362088	0.717286	0.901222
AT1G14450	3096.49	0.0642095	0.0907346	0.707662	0.479155	0.769722
AT1G14460	799.827	-0.0384062	0.263762	-0.14561	0.88423	0.961382
AT1G14470	68.951	0.326454	0.357643	0.912793	0.361351	0.68925
AT1G14480	140.494	-0.214837	0.269139	-0.798238	0.424733	0.734068
AT1G14490	26.0434	-0.173606	0.508527	-0.341391	0.73281	0.907843
AT1G14510	1638.53	0.153393	0.124054	1.23651	0.21627	0.548804
AT1G14520	1076.9	0.598182	0.346885	1.72444	0.0846288	0.348332
AT1G14530	329.866	-0.519812	0.207848	-2.50093	0.0123869	0.120775
AT1G14540	7.71862	-4.33914	1.75931	-2.46638	0.0136486	0.127705
AT1G14560	750.361	-0.00175646	0.131626	-0.0133443	0.989353	0.99706
AT1G14570	2133.26	0.162624	0.0815538	1.99407	0.0461445	0.250401
AT1G14580	1234.87	0.0318429	0.221153	0.143986	0.885512	0.96143
AT1G14590	388.778	0.265408	0.21887	1.21262	0.225273	0.558444
AT1G14600	209.696	-0.379618	0.405776	-0.935538	0.349511	0.680963
AT1G14610	4475.53	-0.0615607	0.0737141	-0.835129	0.403645	0.717221
AT1G14620	611.753	-0.227393	0.128364	-1.77147	0.0764829	0.329893
AT1G14630	62.9007	0.0469165	0.466197	0.100637	0.919839	0.973668
AT1G14640	425.252	-0.136063	0.268372	-0.506994	0.612159	0.846335
AT1G14642	5.38238	-0.716361	1.33223	-0.537718	0.590772	0.835663
AT1G14650	3819.31	0.0943111	0.0941905	1.00128	0.316691	0.653406
AT1G14660	321.361	0.109552	0.204368	0.536052	0.591923	0.836446
AT1G14670	5082.8	-0.0591683	0.229262	-0.258082	0.796344	0.930199
AT1G14680	63.6032	0.0857103	0.326685	0.262364	0.793041	0.928663
AT1G14685	1443	0.161696	0.187788	0.861053	0.389209	0.707453
AT1G14687	122.103	1.08019	0.265313	4.07137	4.67366e-05	0.00294213
AT1G14690	2091.36	0.386193	0.14442	2.6741	0.00749293	0.091354
AT1G14700	493.625	0.989661	0.280246	3.5314	0.00041337	0.0139695
AT1G14710	3023.57	0.144125	0.128112	1.12499	0.260591	0.600282
AT1G14720	1618.68	0.550411	0.175106	3.14331	0.00167052	0.0343647
AT1G14730	99.5953	-0.086523	0.38219	-0.226387	0.8209	0.939176
AT1G14740	3799.51	0.425009	0.175493	2.4218	0.015444	0.136384
AT1G14750	9.66268	-0.0227134	1.21068	-0.0187608	0.985032	0.995906
AT1G14770	306.1	0.187429	0.249231	0.752028	0.452034	0.750796
AT1G14780	73.2888	-1.55446	0.858992	-1.80963	0.0703535	0.314492
AT1G14790	2522.32	-0.115136	0.157551	-0.730781	0.464913	0.759667
AT1G14810	3382.79	-0.121928	0.198983	-0.612757	0.540037	0.809514
AT1G14820	796.956	0.142471	0.145015	0.982454	0.325876	0.660578
AT1G14830	2514.44	0.0803556	0.106073	0.757553	0.448719	0.748735
AT1G14840	1315.87	0.0884442	0.211348	0.418477	0.675599	0.881152
AT1G14850	1671.62	-0.0430227	0.118656	-0.362582	0.716917	0.901049
AT1G14860	8.18552	-0.637482	1.14094	-0.558734	0.576343	0.82823
AT1G14870	60.5229	-1.62044	0.669234	-2.42133	0.0154637	0.136497
AT1G14880	12279.6	-0.790854	0.313416	-2.52334	0.0116246	0.115891
AT1G14890	648.984	0.323521	0.465271	0.695338	0.486843	0.77422
AT1G14900	348.743	0.858633	0.399567	2.14891	0.0316417	0.205043
AT1G14910	2154.63	0.0126691	0.0887802	0.142702	0.886526	0.961911
AT1G14920	3256.39	0.508705	0.266088	1.91179	0.0559032	0.27761
AT1G14970	215.115	0.273237	0.401	0.681389	0.495625	0.780162
AT1G14980	4143.74	-0.584307	0.244155	-2.39318	0.0167029	0.142111
AT1G14990	412.689	-0.243067	0.135834	-1.78944	0.0735434	0.322387
AT1G15000	1035.09	0.413488	0.180734	2.28783	0.0221475	0.166778
AT1G15010	133.713	-1.83037	0.925977	-1.97669	0.0480767	0.254759
AT1G15020	737.813	0.356426	0.15293	2.33064	0.0197722	0.156897
AT1G15030	1337.35	0.156472	0.0984836	1.58881	0.112104	0.397649
AT1G15060	1343.84	-0.03247	0.138114	-0.235096	0.814134	0.936301
AT1G15080	193.298	0.539728	0.226372	2.38425	0.0171138	0.144442
AT1G15100	531.722	0.711668	0.390881	1.82068	0.0686558	0.309746
AT1G15110	293.739	-0.110613	0.246675	-0.448414	0.653855	0.869471
AT1G15120	2575.35	-0.0705121	0.164069	-0.429771	0.667363	0.876839
AT1G15125	4109.95	-1.30275	0.510467	-2.55207	0.0107085	0.110631
AT1G15130	4045.47	0.0552887	0.134103	0.412286	0.68013	0.883366
AT1G15140	5987.05	-0.160396	0.160403	-0.99996	0.31733	0.654233
AT1G15150	83.8688	-0.522971	0.612881	-0.853301	0.393493	0.710307
AT1G15165	68.7744	-0.218174	0.23269	-0.937614	0.348443	0.680161
AT1G15170	476.392	-0.164087	0.327009	-0.50178	0.615822	0.848432
AT1G15180	958.219	0.518751	0.154893	3.34909	0.000810783	0.0209918
AT1G15190	11.3648	-1.01912	0.999697	-1.01943	0.307999	0.645775
AT1G15200	3621.48	0.156911	0.139711	1.12311	0.261392	0.601224
AT1G15215	294.042	0.170722	0.190324	0.897006	0.369716	0.695215
AT1G15220	333.969	-0.0823856	0.181405	-0.454153	0.649719	0.867189
AT1G15230	1645.37	0.15516	0.139765	1.11015	0.266935	0.606479
AT1G15240	2458.7	0.125643	0.109519	1.14723	0.251288	0.590511
AT1G15250	855.714	-0.126522	0.205066	-0.616982	0.537247	0.807757
AT1G15260	2261.93	0.142235	0.182817	0.77802	0.436557	0.74114
AT1G15270	6300.5	-0.0274405	0.109816	-0.249878	0.802682	0.933342
AT1G15280	3454.87	0.133685	0.102117	1.30914	0.190486	0.517778
AT1G15290	5315.22	0.257879	0.191897	1.34384	0.179001	0.503337
AT1G15310	263.892	-0.637294	0.381572	-1.67018	0.0948831	0.367771
AT1G15340	6920.41	0.121733	0.16072	0.757425	0.448795	0.748735
AT1G15350	712.185	0.46308	0.205743	2.25077	0.0243998	0.176507
AT1G15370	1219.01	0.160374	0.13177	1.21708	0.223575	0.556653
AT1G15380	17.2593	-0.393686	1.71568	-0.229464	0.818508	0.937939
AT1G15390	754.75	-0.158894	0.17582	-0.903732	0.366137	0.692363
AT1G15400	2766.67	0.450317	0.149243	3.01734	0.00255007	0.0464454
AT1G15410	695.226	-0.507624	0.131439	-3.86205	0.00011244	0.00561651
AT1G15420	769.521	0.0344787	0.169561	0.203342	0.838868	0.94446
AT1G15430	433.925	0.173184	0.198226	0.873669	0.382298	0.703571
AT1G15440	1295.73	-0.375209	0.242052	-1.55012	0.121113	0.415242
AT1G15470	870.411	-0.233735	0.153425	-1.52345	0.127645	0.427112
AT1G15480	519.209	-0.185383	0.159659	-1.16112	0.245594	0.584107
AT1G15490	591.472	-0.000905498	0.13831	-0.00654688	0.994776	0.998164
AT1G15500	6016.86	0.395302	0.173195	2.28241	0.0224649	0.167999
AT1G15510	816.148	-0.385936	0.230975	-1.6709	0.0947413	0.367368
AT1G15520	38.8733	-2.50413	0.709746	-3.52821	0.000418381	0.0140526
AT1G15530	1126.57	0.200326	0.140603	1.42477	0.154225	0.46982
AT1G15550	110.164	-0.911354	0.786069	-1.15938	0.246301	0.584867
AT1G15570	67.0972	-0.0328768	0.798237	-0.0411867	0.967147	0.990432
AT1G15580	20.4906	0.254736	0.822088	0.309865	0.756664	0.918129
AT1G15625	7.99507	0.543003	1.14022	0.476227	0.633913	0.858132
AT1G15660	498.756	-0.0195261	0.218155	-0.0895055	0.92868	0.977661
AT1G15670	844.778	0.695185	0.476117	1.46011	0.144259	0.455848
AT1G15690	36627.8	-0.320129	0.222236	-1.44049	0.149728	0.463873
AT1G15700	178.691	0.290487	0.224039	1.29659	0.194771	0.523414
AT1G15710	757.341	-0.299685	0.205101	-1.46116	0.143971	0.455457
AT1G15720	95.913	0.282654	0.225817	1.25169	0.210681	0.541677
AT1G15730	2596.36	0.117578	0.133652	0.879731	0.379005	0.701021
AT1G15740	3707.76	0.786979	0.231672	3.39696	0.000681387	0.0188329
AT1G15750	8212.76	0.11302	0.0825845	1.36853	0.171145	0.491678
AT1G15760	30.3447	-0.298384	0.515029	-0.579354	0.56235	0.822212
AT1G15780	3439.54	-0.130444	0.130049	-1.00304	0.315843	0.652543
AT1G15790	786.616	-0.366089	0.226889	-1.61352	0.106633	0.388613
AT1G15800	247.338	0.181588	0.232437	0.781236	0.434664	0.740027
AT1G15810	1374.01	-0.193135	0.160451	-1.2037	0.228705	0.563158
AT1G15820	60386.9	0.372335	0.310854	1.19778	0.231003	0.565704
AT1G15830	276.783	1.22952	0.441724	2.78346	0.00537829	0.0753231
AT1G15860	875.709	0.0162709	0.0824225	0.197408	0.843508	0.946463
AT1G15870	45.671	-0.48919	0.481707	-1.01553	0.309852	0.647942
AT1G15880	1688.33	0.314196	0.0991068	3.17028	0.00152293	0.0323183
AT1G15885	134.71	0.0860248	0.318581	0.270025	0.787141	0.926578
AT1G15890	442.769	-0.218436	0.260243	-0.839356	0.40127	0.716043
AT1G15900	43.0044	0.29769	0.384724	0.773776	0.439063	0.742446
AT1G15910	1578.07	0.272397	0.192446	1.41545	0.156936	0.473499
AT1G15920	786.454	0.401677	0.172055	2.33458	0.0195654	0.155924
AT1G15930	6146.86	0.169731	0.111376	1.52394	0.127523	0.427112
AT1G15940	1651.16	-0.023683	0.0968374	-0.244564	0.806794	0.934288
AT1G15950	3746.41	-0.00579617	0.17556	-0.0330154	0.973662	0.992662
AT1G15960	693.929	0.37919	0.222394	1.70503	0.088188	0.35544
AT1G15970	825.072	-0.0413643	0.116742	-0.354323	0.723097	0.903364
AT1G15980	9559.38	-0.209092	0.180025	-1.16146	0.245455	0.584052
AT1G16000	768.569	-0.149155	0.17454	-0.854561	0.392794	0.709904
AT1G16010	2058.48	-0.0345312	0.119105	-0.289922	0.771876	0.923666
AT1G16020	1004.86	0.0746921	0.200912	0.371766	0.710067	0.897074
AT1G16022	21.8371	0.434236	0.711737	0.610107	0.541791	0.810551
AT1G16030	472.337	0.342211	0.166742	2.05234	0.0401367	0.232319
AT1G16040	350.42	-0.0204632	0.236592	-0.0864912	0.931076	0.97865
AT1G16060	487.245	-0.193094	0.289126	-0.667856	0.504225	0.787001
AT1G16070	28.1338	-0.196821	0.963156	-0.204351	0.83808	0.944229
AT1G16080	4962.5	-0.198028	0.139062	-1.42403	0.154437	0.470166
AT1G16090	159.935	-0.0636333	0.214289	-0.29695	0.766505	0.922483
AT1G16110	1155.79	-0.0187756	0.236659	-0.079336	0.936765	0.979334
AT1G16130	208.571	0.954935	0.612049	1.56023	0.118706	0.410166
AT1G16170	735.959	0.959762	0.337051	2.84753	0.00440599	0.0662472
AT1G16180	5841.53	0.0629611	0.0899522	0.69994	0.483965	0.772417
AT1G16190	723.86	-0.0193677	0.123937	-0.15627	0.87582	0.958531
AT1G16210	4209.71	-0.00551972	0.116093	-0.0475455	0.962078	0.989194
AT1G16220	143.054	0.182871	0.211409	0.865011	0.387033	0.706817
AT1G16240	2565.69	0.29299	0.150653	1.9448	0.0517995	0.265575
AT1G16250	560.334	0.51391	0.158794	3.23634	0.00121073	0.0275807
AT1G16260	2488.54	-0.352136	0.17254	-2.0409	0.0412608	0.23497
AT1G16270	1526.82	-0.253027	0.149611	-1.69124	0.0907917	0.360356
AT1G16280	410.337	-0.0605599	0.237787	-0.254682	0.798969	0.931628
AT1G16300	117.816	0.29716	0.194611	1.52694	0.126776	0.425833
AT1G16310	313.598	-0.0174711	0.251337	-0.0695128	0.944581	0.981879
AT1G16320	3071.61	-0.267332	0.20372	-1.31226	0.189433	0.516273
AT1G16330	22.3655	-0.455617	0.661294	-0.688979	0.490837	0.776855
AT1G16340	630.888	0.180648	0.150041	1.20399	0.228593	0.5631
AT1G16350	2832.61	-0.0450502	0.138335	-0.325661	0.744681	0.912308
AT1G16370	27.2556	-0.961901	1.08427	-0.887138	0.375005	0.699093
AT1G16390	53.9896	0.129282	0.435709	0.296717	0.766683	0.922483
AT1G16400	908.924	-0.140212	0.612879	-0.228777	0.819042	0.938262
AT1G16410	26085.7	-0.25782	0.478452	-0.538862	0.589982	0.83533
AT1G16420	29.8171	-1.12041	0.653093	-1.71555	0.0862447	0.351787
AT1G16430	263.013	0.051275	0.187489	0.273484	0.784482	0.925883
AT1G16445	104.151	-0.197227	0.255939	-0.770601	0.440943	0.74389
AT1G16460	3070.51	0.190373	0.164454	1.1576	0.247026	0.585704
AT1G16470	2161.11	-0.218097	0.109755	-1.98712	0.0469092	0.25207
AT1G16480	188.795	-0.20058	0.201434	-0.995763	0.319365	0.655171
AT1G16490	48.1234	-0.806755	0.541317	-1.49036	0.136131	0.442067
AT1G16500	702.373	-0.377466	0.39283	-0.960889	0.336608	0.669529
AT1G16510	1051.99	0.106296	0.380458	0.279388	0.779947	0.924962
AT1G16515	91.4335	-0.187273	0.525409	-0.356433	0.721516	0.902868
AT1G16520	756.867	0.0843784	0.188462	0.447722	0.654354	0.869863
AT1G16530	32.5859	0.569417	0.508974	1.11875	0.263245	0.603069
AT1G16540	526.65	-0.00594419	0.192875	-0.0308189	0.975414	0.993007
AT1G16560	1990.98	-0.0813387	0.11892	-0.68398	0.493988	0.77878
AT1G16570	704.087	0.0918286	0.138711	0.662014	0.507962	0.789035
AT1G16590	287.237	0.0303655	0.219206	0.138525	0.889826	0.963414
AT1G16610	2563.05	-0.0527441	0.100409	-0.525295	0.599378	0.839966
AT1G16630	63.6683	-0.380778	0.655759	-0.580667	0.561465	0.821585
AT1G16640	62.1848	0.399665	0.396076	1.00906	0.312945	0.650704
AT1G16650	359.431	-0.0864032	0.138839	-0.622324	0.533729	0.804749
AT1G16670	1035.54	-0.152081	0.174538	-0.871332	0.383573	0.704145
AT1G16680	1419.42	0.157521	0.120471	1.30754	0.191028	0.518485
AT1G16690	405.86	0.0580917	0.137414	0.42275	0.672478	0.879644
AT1G16700	2449.58	-0.114784	0.136401	-0.841521	0.400056	0.715261
AT1G16710	2465.67	-0.0265005	0.0942705	-0.281111	0.778625	0.924494
AT1G16720	6993.87	0.583292	0.159258	3.66256	0.000249704	0.00972899
AT1G16730	128.478	0.451223	0.512936	0.879688	0.379029	0.701021
AT1G16740	1441.6	-0.0290026	0.162018	-0.179008	0.857931	0.951809
AT1G16750	827.118	0.119574	0.17584	0.680016	0.496494	0.780772
AT1G16770	11.3087	-0.61258	0.902373	-0.678855	0.49723	0.781364
AT1G16780	625.43	0.25802	0.180988	1.42562	0.153978	0.469752
AT1G16790	249.25	0.227556	0.179222	1.26969	0.204197	0.533752
AT1G16800	582.066	0.1696	0.181477	0.934558	0.350016	0.681394
AT1G16810	2598.92	0.320935	0.137149	2.34005	0.0192812	0.155023
AT1G16820	118.888	0.29299	0.258289	1.13435	0.256648	0.595494
AT1G16825	199.972	-0.174739	0.208211	-0.839239	0.401335	0.716043
AT1G16830	87.3242	-0.154	0.444754	-0.346258	0.729149	0.906006
AT1G16840	2662.4	0.0306923	0.0953349	0.321942	0.747497	0.913149
AT1G16850	1460.46	0.0624828	0.287982	0.216967	0.828234	0.941174
AT1G16860	1900.75	0.162889	0.153201	1.06324	0.287675	0.628625
AT1G16870	971.264	-0.0611961	0.126257	-0.484695	0.627893	0.855394
AT1G16880	23615.4	-0.248755	0.126386	-1.96822	0.0490429	0.257592
AT1G16890	3598.71	0.05807	0.0715459	0.811647	0.416994	0.72769
AT1G16900	657.922	0.0765772	0.132575	0.577614	0.563525	0.822324
AT1G16916	330.808	0.306178	0.211376	1.4485	0.147478	0.460271
AT1G16920	796.469	0.380419	0.310021	1.22707	0.219795	0.553137
AT1G16930	155.623	-0.292949	0.203644	-1.43854	0.150282	0.464557
AT1G16960	436.29	-0.570942	0.266997	-2.13839	0.0324855	0.207696
AT1G16970	647.851	-0.105786	0.107198	-0.986825	0.323728	0.658579
AT1G17020	49.2284	0.27146	1.02713	0.264289	0.791557	0.927772
AT1G17030	48.0437	0.0397689	0.663608	0.0599283	0.952213	0.985465
AT1G17040	253.422	-0.232174	0.202698	-1.14542	0.252037	0.590854
AT1G17050	1094.87	-0.344267	0.303784	-1.13326	0.257103	0.595823
AT1G17060	228.072	1.29419	0.46639	2.77492	0.00552159	0.0763593
AT1G17070	680.641	0.00269327	0.139974	0.0192413	0.984649	0.995796
AT1G17080	2448.69	-0.0436661	0.152603	-0.286141	0.77477	0.923736
AT1G17090	120.562	-0.387923	0.365491	-1.06138	0.288519	0.629366
AT1G17100	5735.85	-0.533172	0.321601	-1.65786	0.0973447	0.372927
AT1G17110	2604.18	-0.0617132	0.0832568	-0.741239	0.458549	0.7562
AT1G17120	1329.35	0.195538	0.141465	1.38223	0.1669	0.485579
AT1G17130	1454.6	-0.0600389	0.093363	-0.643069	0.520179	0.796921
AT1G17140	1252.59	-0.118182	0.36646	-0.322495	0.747078	0.913038
AT1G17145	813.38	0.155729	0.154672	1.00683	0.314015	0.651211
AT1G17147	209.234	-0.576543	0.331326	-1.74011	0.0818405	0.342352
AT1G17160	1881.65	0.204282	0.146284	1.39647	0.162572	0.479858
AT1G17170	155.995	-1.12294	0.528919	-2.12308	0.0337468	0.211873
AT1G17190	84.0599	-0.467538	0.468914	-0.997065	0.318733	0.655171
AT1G17200	1375.85	0.128793	0.161934	0.795341	0.426415	0.734738
AT1G17210	4035.76	0.1694	0.103791	1.63213	0.102652	0.382292
AT1G17220	24710	-0.13599	0.136629	-0.995322	0.31958	0.655171
AT1G17230	714.344	0.156556	0.182657	0.857107	0.391386	0.709046
AT1G17240	77.8376	-0.00534184	0.385484	-0.0138575	0.988944	0.997017
AT1G17250	105.79	-0.061293	0.425911	-0.14391	0.885571	0.96143
AT1G17260	73.165	0.85216	0.263493	3.23409	0.00122032	0.0276754
AT1G17270	253.246	0.0826538	0.170826	0.483849	0.628493	0.855662
AT1G17280	1575.03	-0.0275638	0.0799118	-0.344928	0.730148	0.906254
AT1G17290	6372.91	-0.0506726	0.132107	-0.383574	0.701295	0.892819
AT1G17330	759.955	-0.199247	0.119908	-1.66166	0.0965807	0.371139
AT1G17340	1117.58	0.0751039	0.151133	0.49694	0.619231	0.851203
AT1G17350	256.041	0.360531	0.181142	1.99032	0.0465555	0.250954
AT1G17360	1727.06	0.0330145	0.173057	0.190772	0.848704	0.947756
AT1G17370	4452.23	-0.0777237	0.14083	-0.551898	0.581018	0.830745
AT1G17380	327.336	-1.57908	0.695171	-2.2715	0.0231168	0.170842
AT1G17410	303.585	0.199306	0.200275	0.99516	0.319658	0.655171
AT1G17420	1654.81	-1.59842	0.389943	-4.09913	4.14711e-05	0.00268405
AT1G17430	1035.27	0.00068615	0.542372	0.00126509	0.998991	0.999351
AT1G17440	3727.52	-0.171465	0.108897	-1.57456	0.115359	0.404182
AT1G17450	1642.39	-0.227966	0.158742	-1.43608	0.15098	0.465533
AT1G17455	283.407	0.119121	0.261262	0.455946	0.648429	0.866158
AT1G17460	492.508	-0.195368	0.296252	-0.659467	0.509596	0.790339
AT1G17470	3776.64	0.217968	0.0800856	2.72169	0.00649482	0.0840143
AT1G17480	282.638	0.390001	0.200018	1.94983	0.051196	0.26371
AT1G17490	904.123	0.0164838	0.109753	0.150189	0.880615	0.96038
AT1G17500	1892.06	-0.0308981	0.161534	-0.19128	0.848306	0.947526
AT1G17510	429.822	0.047242	0.167989	0.281221	0.778541	0.924494
AT1G17520	585.457	0.151328	0.136123	1.1117	0.266268	0.605977
AT1G17530	1431.81	0.33783	0.130687	2.58503	0.0097371	0.105735
AT1G17550	3663.26	-0.324061	0.174382	-1.85833	0.0631216	0.297022
AT1G17560	95.3208	0.0380778	0.746517	0.0510073	0.95932	0.988378
AT1G17580	1949.54	0.251227	0.0940611	2.67089	0.00756498	0.0918214
AT1G17590	336.731	-0.0478191	0.209112	-0.228677	0.81912	0.938262
AT1G17600	760.722	-0.531189	0.271492	-1.95655	0.0504001	0.261655
AT1G17610	456.33	-0.500266	0.170181	-2.93961	0.0032863	0.0545266
AT1G17620	2924.3	0.758296	0.532322	1.42451	0.1543	0.469821
AT1G17630	161.046	-0.208042	0.202807	-1.02581	0.30498	0.643828
AT1G17640	208.033	0.289438	0.280451	1.03205	0.302051	0.640973
AT1G17650	1301.03	0.00432966	0.231713	0.0186855	0.985092	0.995906
AT1G17665	955.654	0.0320168	0.227933	0.140466	0.888292	0.962716
AT1G17680	1484.08	0.124638	0.0974167	1.27943	0.200744	0.529543
AT1G17690	788.478	-0.141997	0.164574	-0.862811	0.388241	0.707453
AT1G17700	54.3939	0.61556	1.097	0.561128	0.57471	0.827786
AT1G17710	45.0037	1.10459	1.19123	0.92727	0.353786	0.683402
AT1G17720	2902.96	-0.00662924	0.0949533	-0.0698158	0.94434	0.981813
AT1G17730	1248.49	0.0329208	0.111757	0.294576	0.768318	0.922729
AT1G17744	28.2819	-1.84142	0.524467	-3.51103	0.000446377	0.0146606
AT1G17745	6007.42	-1.52486	0.252836	-6.03103	1.62917e-09	1.22069e-06
AT1G17750	165.274	-1.1975	0.304037	-3.93865	8.194e-05	0.00438537
AT1G17760	954.791	-0.128172	0.160675	-0.79771	0.425039	0.734068
AT1G17780	855.975	0.207413	0.177704	1.16718	0.243138	0.58079
AT1G17790	430.674	0.200645	0.120411	1.66633	0.0956475	0.369338
AT1G17820	1021.53	-0.11142	0.122093	-0.912587	0.36146	0.68925
AT1G17830	53.3168	-0.152849	0.666232	-0.229423	0.81854	0.937939
AT1G17840	4029.85	0.0134252	0.175118	0.076664	0.938891	0.980081
AT1G17850	631.48	-0.0115088	0.134923	-0.0852988	0.932024	0.978737
AT1G17860	343.964	-0.703002	0.293402	-2.39604	0.0165734	0.141422
AT1G17870	198.577	0.25632	0.204386	1.2541	0.209806	0.540353
AT1G17880	4697.53	0.00830428	0.0995541	0.0834147	0.933522	0.978835
AT1G17890	1416.47	-0.133322	0.187574	-0.710772	0.477226	0.768481
AT1G17920	159.227	-0.00365131	0.355365	-0.0102748	0.991802	0.997601
AT1G17930	474.057	-0.00452755	0.122675	-0.0369069	0.970559	0.991685
AT1G17940	746.081	0.275875	0.25837	1.06775	0.285632	0.625975
AT1G17960	36.678	2.70101	0.541196	4.99082	6.01232e-07	0.000111549
AT1G17970	841.272	0.9665	0.241006	4.01027	6.06496e-05	0.00356375
AT1G17980	1630.73	0.108058	0.104528	1.03377	0.301246	0.640922
AT1G17990	979.725	0.274492	0.409281	0.670669	0.502431	0.785543
AT1G18000	3631.1	-0.531988	0.188736	-2.81869	0.00482207	0.070156
AT1G18010	38.6933	-1.88058	1.68714	-1.11466	0.264996	0.604636
AT1G18020	3810.06	1.04052	0.48402	2.14974	0.0315761	0.204976
AT1G18030	479.268	0.374235	0.238845	1.56685	0.117149	0.406949
AT1G18040	253.435	-0.261056	0.242077	-1.0784	0.280855	0.621884
AT1G18060	2457.27	0.0830919	0.170841	0.48637	0.626705	0.854914
AT1G18070	5493.55	-0.0610604	0.130584	-0.467596	0.640074	0.861924
AT1G18080	15139.5	-0.117117	0.202666	-0.577883	0.563343	0.822214
AT1G18090	350.495	-0.0807495	0.164155	-0.491911	0.622782	0.853092
AT1G18100	4.64596	2.7233	1.12037	2.43072	0.0150687	0.134668
AT1G18150	2481.85	-0.0842709	0.125087	-0.673696	0.500504	0.783536
AT1G18160	3017.43	0.0552151	0.113292	0.48737	0.625996	0.854473
AT1G18170	3972.91	-0.109806	0.122413	-0.897019	0.369709	0.695215
AT1G18180	45.2756	-0.0874556	0.477305	-0.183228	0.854619	0.95033
AT1G18190	668.206	0.0649533	0.123249	0.52701	0.598187	0.838848
AT1G18200	77.5288	-0.730427	0.538314	-1.35688	0.17482	0.497188
AT1G18210	4482.36	-0.283137	0.141402	-2.00236	0.0452462	0.247249
AT1G18250	118.167	0.173974	0.90571	0.192086	0.847675	0.94747
AT1G18260	2917.11	0.0842866	0.10972	0.768199	0.442369	0.744808
AT1G18265	238.891	0.726751	0.36067	2.01501	0.0439041	0.243466
AT1G18270	2930.51	0.0936691	0.112451	0.832979	0.404857	0.718055
AT1G18300	303.899	-0.276038	0.431405	-0.639859	0.522264	0.798354
AT1G18320	58.7436	-0.703687	0.359753	-1.95603	0.0504617	0.261726
AT1G18330	166.858	1.0042	0.655895	1.53104	0.12576	0.42379
AT1G18335	203.257	0.105199	0.172597	0.609506	0.542189	0.810573
AT1G18340	188.299	0.175406	0.168437	1.04137	0.297703	0.638598
AT1G18350	16.6154	0.186592	0.746304	0.250021	0.802571	0.933318
AT1G18360	811.267	0.0603322	0.250393	0.24095	0.809594	0.934894
AT1G18370	105.88	0.175385	0.876114	0.200185	0.841336	0.945451
AT1G18390	653.072	0.0054602	0.335489	0.0162754	0.987015	0.996426
AT1G18400	176.194	-0.139606	0.531355	-0.262735	0.792755	0.928542
AT1G18440	497.472	-0.086667	0.244305	-0.354749	0.722778	0.903344
AT1G18450	1946.44	0.13684	0.0949109	1.44178	0.149365	0.463592
AT1G18460	789.139	0.262565	0.135546	1.93709	0.0527344	0.26858
AT1G18470	2144.72	0.122316	0.143691	0.851246	0.394633	0.710784
AT1G18480	887.182	-0.122941	0.0853709	-1.44007	0.149846	0.463873
AT1G18485	1141.18	-0.0326795	0.147787	-0.221126	0.824994	0.940031
AT1G18490	693.973	-0.0727998	0.113701	-0.640271	0.521996	0.79807
AT1G18500	4002.55	-0.20504	0.143226	-1.43158	0.152263	0.46766
AT1G18530	5.83843	1.76839	1.21877	1.45096	0.14679	0.45903
AT1G18540	6449.81	-0.175873	0.129513	-1.35796	0.174476	0.497145
AT1G18550	125.401	0.0270276	0.259772	0.104043	0.917135	0.972684
AT1G18560	327.573	-0.149664	0.169914	-0.880826	0.378412	0.700846
AT1G18570	1953.07	-0.0151721	0.26117	-0.0580928	0.953675	0.9861
AT1G18580	898.118	0.074421	0.113918	0.653284	0.513573	0.792589
AT1G18590	3048.04	-0.0912636	0.39747	-0.229611	0.818394	0.937939
AT1G18600	612.186	-0.0368658	0.11104	-0.332006	0.739884	0.910766
AT1G18610	430.486	0.314581	0.147741	2.12927	0.0332316	0.210326
AT1G18620	2447.82	1.5292	0.638343	2.39558	0.0165943	0.141466
AT1G18630	469.061	-0.0626145	0.139222	-0.449744	0.652895	0.869028
AT1G18640	1007.76	0.24498	0.200354	1.22274	0.221428	0.554881
AT1G18650	492.95	0.715723	0.313549	2.28265	0.0224508	0.167999
AT1G18660	2657.43	0.167975	0.126483	1.32804	0.184164	0.510524
AT1G18670	699.101	0.817232	0.391626	2.08677	0.0369093	0.221614
AT1G18680	369.567	0.123454	0.174697	0.706671	0.479771	0.770256
AT1G18690	450.03	0.37463	0.170453	2.19785	0.0279601	0.191119
AT1G18700	1467.33	0.177066	0.0988978	1.7904	0.0733899	0.322224
AT1G18710	842.246	0.427541	0.614709	0.695518	0.486731	0.774168
AT1G18720	5031.96	-0.0836636	0.112599	-0.74302	0.45747	0.755611
AT1G18730	5742.64	-0.072685	0.156179	-0.465396	0.641648	0.862522
AT1G18740	1426.34	0.508328	0.359135	1.41542	0.156945	0.473499
AT1G18750	314.046	0.0884572	0.244927	0.361157	0.717982	0.901528
AT1G18773	217.503	0.659231	0.189332	3.48188	0.000497903	0.0156952
AT1G18800	1397.58	-0.314599	0.164514	-1.91229	0.0558392	0.277518
AT1G18810	391.322	0.407045	0.30289	1.34387	0.178991	0.503337
AT1G18830	10.6939	1.90066	0.869287	2.18645	0.0287824	0.194309
AT1G18840	830.541	0.17052	0.269853	0.631899	0.527453	0.801006
AT1G18850	404.779	-0.181637	0.209047	-0.86888	0.384913	0.705113
AT1G18870	199.273	-0.0472193	0.363626	-0.129857	0.89668	0.964462
AT1G18880	446.497	-0.434733	0.209434	-2.07575	0.0379167	0.224903
AT1G18890	1583.53	-0.111598	0.238559	-0.467801	0.639927	0.861924
AT1G18900	1040.81	-0.438568	0.177641	-2.46884	0.013555	0.127077
AT1G18910	399.231	-0.452596	0.203934	-2.21933	0.0264644	0.185973
AT1G18940	71.5226	-0.491429	0.325653	-1.50906	0.131284	0.43374
AT1G18950	1498.69	0.0223494	0.0920212	0.242872	0.808104	0.934673
AT1G18990	16.4509	0.802799	0.922693	0.87006	0.384267	0.70449
AT1G19000	13276	0.127828	0.163208	0.783222	0.433497	0.739423
AT1G19010	302.111	0.133704	0.172682	0.77428	0.438765	0.742374
AT1G19020	483.599	-0.759678	0.34615	-2.19465	0.0281888	0.192162
AT1G19025	122.814	0.12754	0.250526	0.509089	0.61069	0.845248
AT1G19050	393.967	0.365374	0.480274	0.760762	0.4468	0.747904
AT1G19070	25.0692	-0.423334	0.506107	-0.836451	0.402901	0.717125
AT1G19080	366.996	0.0976533	0.183859	0.531132	0.595327	0.838108
AT1G19100	469.968	0.0999783	0.127969	0.781272	0.434643	0.740027
AT1G19110	2195.32	0.189836	0.105635	1.7971	0.0723197	0.319542
AT1G19120	732.426	0.158035	0.143095	1.10441	0.269416	0.608765
AT1G19130	1648.92	-0.0455143	0.130578	-0.348561	0.727419	0.905196
AT1G19140	959.752	-0.184787	0.294198	-0.628102	0.529937	0.802477
AT1G19150	5957.86	-0.251245	0.226921	-1.10719	0.268212	0.607138
AT1G19160	8.91019	0.257191	0.931149	0.276208	0.782388	0.925407
AT1G19170	697.295	0.00417704	0.118466	0.0352593	0.971873	0.992196
AT1G19180	1511.48	-0.807918	0.545005	-1.4824	0.138233	0.445625
AT1G19190	18.1291	0.320473	0.563062	0.56916	0.569247	0.825727
AT1G19200	70.6788	0.0468989	0.506809	0.0925376	0.926271	0.97655
AT1G19220	714.096	0.51178	0.162569	3.14807	0.00164351	0.0340113
AT1G19230	12.8729	-0.161305	0.79938	-0.201787	0.840083	0.945117
AT1G19240	493.073	0.0185837	0.173676	0.107002	0.914787	0.972057
AT1G19270	987.298	-0.274475	0.147179	-1.86491	0.0621943	0.294791
AT1G19290	485.916	0.103904	0.142607	0.728604	0.466244	0.760648
AT1G19300	1524.97	-0.165343	0.186053	-0.888689	0.37417	0.698802
AT1G19310	1271.36	0.0633762	0.12524	0.50604	0.612829	0.846803
AT1G19330	867.638	0.206628	0.209515	0.986221	0.324025	0.658838
AT1G19340	334.891	0.163795	0.184248	0.888994	0.374007	0.698662
AT1G19350	11396.3	0.454993	0.13273	3.42795	0.000608148	0.0175241
AT1G19360	1425.2	-0.0524362	0.122115	-0.4294	0.667632	0.876986
AT1G19370	1119.88	0.0479049	0.109503	0.437476	0.661766	0.874084
AT1G19380	600.951	0.498259	0.600512	0.829725	0.406694	0.719649
AT1G19394	25.3283	0.721036	0.701082	1.02846	0.303733	0.642386
AT1G19396	125.094	0.746516	0.375715	1.98692	0.0469308	0.25207
AT1G19397	138.515	0.558655	0.239262	2.33491	0.019548	0.155924
AT1G19400	2661.48	0.111204	0.179432	0.619755	0.535419	0.80644
AT1G19430	1238.09	0.144669	0.134457	1.07595	0.281951	0.622823
AT1G19440	1211.6	0.376216	0.411749	0.913702	0.360873	0.688827
AT1G19450	639.301	0.71124	0.332911	2.13643	0.0326444	0.208074
AT1G19480	332.375	0.0471045	0.164154	0.286953	0.774148	0.923736
AT1G19485	1213.82	-0.0381324	0.0795841	-0.479145	0.631835	0.857157
AT1G19490	71.6781	0.207177	0.46112	0.449291	0.653222	0.869104
AT1G19510	204.765	0.236899	0.330267	0.717295	0.473192	0.766336
AT1G19520	1097.37	-0.0987798	0.120791	-0.817772	0.413487	0.724709
AT1G19530	12.228	1.59209	1.39723	1.13946	0.25451	0.593714
AT1G19540	57.8795	1.62653	0.637345	2.55204	0.0107096	0.110631
AT1G19570	13330.5	-0.0493704	0.278396	-0.177339	0.859242	0.95221
AT1G19580	1294.34	-0.197738	0.118646	-1.66662	0.0955905	0.369228
AT1G19600	1811.16	0.409205	0.109521	3.7363	0.000186748	0.00789161
AT1G19610	29.2586	-0.560288	1.18549	-0.472621	0.636484	0.859632
AT1G19620	46.2533	-0.974094	0.724647	-1.34423	0.178873	0.503192
AT1G19630	121.589	-0.629213	0.399559	-1.57477	0.11531	0.404182
AT1G19640	306.684	-1.42154	0.296887	-4.78816	1.68321e-06	0.000239407
AT1G19650	1216.56	-0.187052	0.221059	-0.846163	0.397462	0.713307
AT1G19660	9281.32	0.302858	0.174489	1.73569	0.0826187	0.343469
AT1G19670	7321.01	-1.02576	0.458995	-2.23479	0.0254311	0.180811
AT1G19680	1815.71	0.252354	0.0895898	2.81678	0.0048508	0.0704162
AT1G19690	567.55	-0.0700479	0.171654	-0.408077	0.683217	0.884095
AT1G19700	1456.57	-0.206181	0.270451	-0.762361	0.445845	0.747386
AT1G19710	812.176	-0.210199	0.136905	-1.53537	0.124694	0.421478
AT1G19715	3455.25	0.278996	0.138701	2.01149	0.0442738	0.244248
AT1G19720	2676.82	0.328615	0.123018	2.67127	0.00755657	0.0917766
AT1G19730	306.335	0.127517	0.212533	0.599988	0.548514	0.814575
AT1G19740	5885.58	-0.184251	0.174197	-1.05772	0.290185	0.629942
AT1G19750	15.4028	-0.75036	0.545975	-1.37435	0.169334	0.48862
AT1G19770	4318.73	0.283189	0.203833	1.38932	0.164737	0.482882
AT1G19790	20.3416	4.75977	0.987246	4.82126	1.42657e-06	0.000213777
AT1G19800	1257.84	-0.129239	0.118995	-1.08609	0.27744	0.618329
AT1G19830	8.81527	3.92678	1.35515	2.89767	0.00375949	0.0598844
AT1G19835	4697.56	0.613344	0.352142	1.74175	0.0815522	0.34166
AT1G19840	52.8371	1.23129	0.810588	1.51901	0.12876	0.429442
AT1G19850	789.852	0.0599676	0.274503	0.218459	0.827072	0.940857
AT1G19860	827.798	-0.230417	0.191577	-1.20274	0.229078	0.563753
AT1G19870	2833.06	0.21285	0.0948996	2.2429	0.0249035	0.178428
AT1G19880	1965.47	0.310566	0.113871	2.72735	0.00638447	0.0833059
AT1G19910	8352.31	0.413409	0.107827	3.83402	0.000126066	0.006049
AT1G19920	3830.44	-0.129254	0.151119	-0.855317	0.392375	0.709597
AT1G19940	64.9963	-0.358614	0.801849	-0.447234	0.654706	0.870015
AT1G19950	316.283	-0.0406443	0.278429	-0.145977	0.88394	0.961299
AT1G19960	15635.7	-0.343673	0.179574	-1.91382	0.0556431	0.277371
AT1G19970	137.725	-0.00470735	0.317193	-0.0148406	0.988159	0.996895
AT1G19980	124.131	-0.0890681	0.229709	-0.387743	0.698207	0.891775
AT1G19990	176.239	-0.0497737	0.207457	-0.239923	0.81039	0.935105
AT1G20010	10238	0.604852	0.27455	2.20306	0.0275902	0.18979
AT1G20020	49954.5	-0.231104	0.152595	-1.51449	0.129901	0.430815
AT1G20030	149.776	0.860299	0.523727	1.64265	0.100456	0.378715
AT1G20050	2400.33	-0.0511771	0.0943664	-0.542324	0.587596	0.834372
AT1G20060	65.437	0.482303	0.364161	1.32442	0.185362	0.511505
AT1G20070	526.809	0.253269	0.794722	0.318688	0.749963	0.914556
AT1G20080	6.56083	0.548912	1.16272	0.472094	0.63686	0.859961
AT1G20090	1849.27	0.719408	0.405857	1.77257	0.0763006	0.329654
AT1G20100	1608.79	-0.149911	0.140315	-1.06839	0.285345	0.625852
AT1G20110	4255.55	0.0441729	0.113586	0.388892	0.697356	0.89174
AT1G20120	40.3087	0.0740668	0.482243	0.153588	0.877935	0.959175
AT1G20140	529.557	-0.426335	0.176213	-2.41944	0.0155446	0.13673
AT1G20160	950.711	0.0841635	0.347294	0.242341	0.808516	0.934705
AT1G20190	997.934	0.879834	0.477901	1.84104	0.065616	0.303395
AT1G20200	2593.17	-0.0560749	0.148569	-0.377433	0.705852	0.89522
AT1G20220	2728.62	-0.031244	0.23766	-0.131465	0.895407	0.964244
AT1G20225	1692.73	0.0548345	0.128372	0.427154	0.669267	0.878247
AT1G20230	140.826	-0.230659	0.336273	-0.685928	0.492759	0.777836
AT1G20260	9157.2	-0.0188154	0.0719512	-0.261503	0.793705	0.929059
AT1G20270	548.957	-0.0463811	0.15737	-0.294727	0.768203	0.922729
AT1G20300	559.444	0.0408619	0.141364	0.289054	0.77254	0.923736
AT1G20310	23.755	-2.67178	0.825626	-3.23606	0.0012119	0.0275807
AT1G20330	5855.77	0.620748	0.470409	1.31959	0.186972	0.5135
AT1G20340	191108	-0.210862	0.240056	-0.878385	0.379735	0.701728
AT1G20350	106.709	-1.42041	0.557989	-2.54559	0.0109093	0.111327
AT1G20370	654.135	-0.0221034	0.140871	-0.156905	0.87532	0.958306
AT1G20380	217.82	-0.550373	0.179709	-3.06259	0.00219433	0.0416239
AT1G20410	677.633	-0.0226067	0.177032	-0.127698	0.898388	0.965227
AT1G20430	621.287	0.521378	0.183104	2.84744	0.00440719	0.0662472
AT1G20440	36289.1	0.862422	0.33708	2.55851	0.0105123	0.109787
AT1G20450	25472.9	0.120258	0.266002	0.452094	0.651201	0.868164
AT1G20460	342.675	0.282621	0.171546	1.64749	0.0994573	0.376585
AT1G20470	46.9499	-0.572128	0.87383	-0.654736	0.512637	0.792316
AT1G20480	32.3403	-0.0224943	0.487906	-0.0461037	0.963228	0.989435
AT1G20490	92.7283	-0.445547	0.353287	-1.26115	0.207255	0.537121
AT1G20510	5461.2	-0.76227	0.194277	-3.92362	8.72283e-05	0.00461765
AT1G20530	77.2661	-0.22884	0.300835	-0.760684	0.446846	0.747917
AT1G20540	669.52	0.241544	0.15535	1.55484	0.119984	0.412968
AT1G20550	195.705	-0.025598	0.20121	-0.127221	0.898766	0.965473
AT1G20560	1366.46	0.295494	0.101874	2.90058	0.00372473	0.0595375
AT1G20570	37.9275	0.466301	0.431115	1.08162	0.279423	0.620618
AT1G20575	634.758	0.0716088	0.151963	0.471225	0.63748	0.860498
AT1G20580	1952.86	-0.0585819	0.098947	-0.592053	0.553815	0.817062
AT1G20610	60.6692	-0.201934	0.386995	-0.521801	0.601809	0.840986
AT1G20620	219123	0.130669	0.235099	0.555803	0.578346	0.829291
AT1G20630	2913.45	-0.285832	0.198282	-1.44155	0.14943	0.463611
AT1G20640	1008.53	-0.196123	0.194681	-1.00741	0.313739	0.651004
AT1G20650	1015.13	0.438763	0.180908	2.42533	0.0152943	0.135683
AT1G20670	1073.95	0.0798493	0.103357	0.77256	0.439783	0.743011
AT1G20693	11412.2	0.2408	0.140748	1.71086	0.0871069	0.353383
AT1G20696	8454.87	0.0644144	0.115184	0.559232	0.576004	0.828146
AT1G20720	191.178	-0.396338	0.493005	-0.803924	0.421441	0.731354
AT1G20760	2847.05	0.158064	0.0855519	1.84758	0.0646624	0.301577
AT1G20770	1041.29	0.0998719	0.111256	0.897675	0.369359	0.694947
AT1G20780	2718.48	0.323866	0.365831	0.885287	0.376002	0.699474
AT1G20810	1910.99	-0.100746	0.119386	-0.843871	0.398741	0.714091
AT1G20816	162.21	0.147445	0.169618	0.869275	0.384697	0.704879
AT1G20823	866.903	0.377357	0.263758	1.4307	0.152518	0.468113
AT1G20830	916.875	-0.124363	0.150347	-0.827173	0.408139	0.720761
AT1G20840	3390.26	-0.366451	0.216267	-1.69444	0.0901818	0.358858
AT1G20850	1005.73	-0.240845	0.58899	-0.408912	0.682604	0.884095
AT1G20870	34.9467	-0.359911	0.793984	-0.453298	0.650334	0.867691
AT1G20880	829.59	0.0711241	0.181484	0.391903	0.69513	0.890469
AT1G20890	291.164	0.301415	0.121902	2.4726	0.0134132	0.126112
AT1G20900	54.4172	7.01667	1.2064	5.81619	6.0203e-09	3.44946e-06
AT1G20910	482.299	0.171654	0.192749	0.890559	0.373166	0.698065
AT1G20920	5622.55	0.217352	0.133617	1.62668	0.103806	0.384237
AT1G20930	96.9035	0.401461	0.400497	1.00241	0.316147	0.652885
AT1G20950	2083.61	0.0135667	0.207184	0.0654816	0.947791	0.983169
AT1G20960	10047.6	0.141813	0.111905	1.26726	0.205061	0.534566
AT1G20970	4763.85	0.77982	0.367375	2.12268	0.0337805	0.211873
AT1G20980	5197.79	-0.0829982	0.0884794	-0.93805	0.348219	0.679951
AT1G20990	11.4223	2.88792	1.66145	1.73819	0.0821767	0.342861
AT1G21000	2799.31	-0.592302	0.429769	-1.37819	0.168145	0.486942
AT1G21010	342.786	-0.566688	0.316979	-1.78778	0.0738118	0.322826
AT1G21050	425.092	0.25024	0.387532	0.645727	0.518456	0.796157
AT1G21060	270.175	0.289028	0.405914	0.712043	0.476438	0.768208
AT1G21065	4739.11	-0.258405	0.119547	-2.16154	0.0306536	0.200592
AT1G21070	132.533	0.014137	0.402276	0.0351426	0.971966	0.992196
AT1G21080	2366.69	0.0958138	0.0973443	0.984277	0.324979	0.659815
AT1G21090	131.402	0.969403	0.323798	2.99386	0.00275476	0.0487425
AT1G21100	259.273	-0.530433	0.511849	-1.03631	0.300058	0.640922
AT1G21110	83.4396	-2.79889	0.667288	-4.19442	2.73566e-05	0.00192395
AT1G21120	166.677	-2.37937	0.678835	-3.50507	0.000456479	0.0147965
AT1G21130	15153.2	-0.108856	0.210637	-0.516795	0.605299	0.843358
AT1G21140	62.0574	-0.0890825	0.554924	-0.160531	0.872463	0.957331
AT1G21150	73.03	0.0155799	0.298615	0.0521737	0.95839	0.987904
AT1G21160	2001.96	0.202978	0.0591278	3.43286	0.000597244	0.0173655
AT1G21170	1145.13	0.068967	0.0923858	0.746512	0.455358	0.753106
AT1G21190	1006.15	0.154242	0.187832	0.821171	0.411549	0.722974
AT1G21200	569.877	0.0280084	0.183351	0.152758	0.878589	0.959483
AT1G21210	21.9645	0.07936	0.539894	0.146992	0.883138	0.960934
AT1G21240	293.13	-2.05888	0.657492	-3.13142	0.00173966	0.0353392
AT1G21250	34146	-0.624596	0.274645	-2.2742	0.0229543	0.170133
AT1G21270	10458.2	0.061653	0.363439	0.169638	0.865295	0.954187
AT1G21280	231.784	-0.179131	0.189825	-0.943662	0.345342	0.676963
AT1G21310	2237.47	-1.52157	0.862239	-1.76467	0.0776193	0.333022
AT1G21313	8.98641	-1.23924	1.25632	-0.986401	0.323936	0.658727
AT1G21320	10.7779	-1.5921	0.935243	-1.70234	0.0886925	0.356105
AT1G21326	25.2049	-0.0422293	0.676173	-0.0624534	0.950202	0.984347
AT1G21350	1026.04	-0.119634	0.138011	-0.866843	0.386028	0.706256
AT1G21360	35.3127	2.13608	0.642416	3.32508	0.000883936	0.0224511
AT1G21370	559.464	-0.074235	0.110569	-0.671392	0.501971	0.785224
AT1G21380	2445.99	-0.085523	0.125623	-0.680792	0.496003	0.780377
AT1G21390	256.018	-0.223545	0.204159	-1.09495	0.273537	0.613984
AT1G21400	2556.58	-0.261512	0.185202	-1.41203	0.15794	0.474433
AT1G21410	833.097	0.60069	0.30392	1.97648	0.0481009	0.254759
AT1G21440	5410.63	0.180165	0.304699	0.591289	0.554327	0.817351
AT1G21450	1267.68	0.137753	0.18815	0.732147	0.464079	0.759477
AT1G21460	402.902	-1.0312	0.314327	-3.28066	0.00103564	0.0250624
AT1G21470	7.92257	-1.92506	1.13872	-1.69055	0.0909236	0.360419
AT1G21480	487.706	0.0910862	0.172126	0.529184	0.596678	0.838118
AT1G21500	4097.18	0.543803	0.404245	1.34523	0.178551	0.503068
AT1G21510	9.60026	0.053794	0.953974	0.0563894	0.955032	0.986216
AT1G21520	1272.94	-0.413362	0.424849	-0.972962	0.330572	0.664522
AT1G21540	388.193	-0.444489	0.2574	-1.72684	0.0841959	0.347306
AT1G21550	247.665	-0.404634	0.610604	-0.662678	0.507537	0.788966
AT1G21560	797.287	-0.0165379	0.145305	-0.113815	0.909385	0.970423
AT1G21580	6939.74	-0.102985	0.122478	-0.840844	0.400435	0.71548
AT1G21590	4911.21	-0.586641	0.224869	-2.60881	0.00908577	0.101869
AT1G21600	6436.13	-0.0425295	0.155218	-0.273999	0.784085	0.925883
AT1G21610	1664.36	0.206625	0.0811501	2.54621	0.01089	0.111209
AT1G21630	6156.52	0.139113	0.0998034	1.39387	0.163357	0.480645
AT1G21640	2965.2	-0.0335181	0.119958	-0.279415	0.779926	0.924962
AT1G21650	1128.68	-0.342555	0.142083	-2.41095	0.0159111	0.138734
AT1G21651	716.709	0.181253	0.151479	1.19655	0.23148	0.566374
AT1G21660	1687.23	-0.0249894	0.119338	-0.209401	0.834135	0.942844
AT1G21670	2339.09	0.178736	0.158191	1.12987	0.25853	0.597299
AT1G21680	17963.9	-0.0234298	0.322138	-0.0727321	0.942019	0.98089
AT1G21690	702.349	-0.0405808	0.150506	-0.269629	0.787445	0.926622
AT1G21695	14.1786	0.667139	0.700037	0.953006	0.340587	0.672772
AT1G21700	1389.61	0.0897224	0.0953414	0.941065	0.346672	0.678336
AT1G21710	527.214	0.0644809	0.142656	0.452004	0.651266	0.868164
AT1G21720	2379.19	-0.0153717	0.139724	-0.110015	0.912397	0.971385
AT1G21730	754.319	0.246406	0.139067	1.77185	0.0764194	0.329875
AT1G21740	82.0123	0.961519	0.509152	1.88847	0.0589627	0.286162
AT1G21750	6260.78	-0.227922	0.159178	-1.43187	0.15218	0.467605
AT1G21760	1034.22	0.154389	0.139797	1.10438	0.26943	0.608765
AT1G21770	5064.19	0.161352	0.122804	1.3139	0.188881	0.515891
AT1G21780	2197.38	0.0711237	0.112153	0.634169	0.52597	0.800498
AT1G21790	640.578	0.200087	0.162959	1.22784	0.219509	0.552599
AT1G21810	50.028	0.0520031	0.678225	0.0766753	0.938882	0.980081
AT1G21830	621.338	0.747985	0.317492	2.35592	0.018477	0.150796
AT1G21840	128.498	0.366144	0.275034	1.33127	0.1831	0.508986
AT1G21880	795.367	0.121714	0.252408	0.482211	0.629656	0.855777
AT1G21900	1297.33	-0.104977	0.117438	-0.893899	0.371376	0.696522
AT1G21910	828.359	3.30832	1.23566	2.67736	0.00742047	0.0907459
AT1G21920	1769.46	0.474269	0.257563	1.84137	0.0655673	0.303395
AT1G21930	548.301	0.0828282	0.219045	0.378134	0.705331	0.894626
AT1G21980	1696.49	0.250675	0.192883	1.29962	0.193731	0.521913
AT1G22020	1198.61	0.0392769	0.0828786	0.473908	0.635565	0.858868
AT1G22030	116.469	0.028858	0.460463	0.0626718	0.950028	0.98431
AT1G22040	663.469	0.00353552	0.166122	0.0212826	0.98302	0.995174
AT1G22050	279.859	-0.00588334	0.137839	-0.0426826	0.965955	0.990127
AT1G22060	3351.65	0.201591	0.151539	1.33029	0.183422	0.509516
AT1G22065	27.6433	1.06565	0.571941	1.86322	0.0624319	0.295407
AT1G22070	3860.02	-0.44727	0.181105	-2.46967	0.0135239	0.126846
AT1G22110	25.9715	0.970386	0.916199	1.05914	0.289535	0.629874
AT1G22140	1140.12	-0.00387481	0.136868	-0.0283106	0.977414	0.993045
AT1G22160	966.806	-0.148293	0.41475	-0.357547	0.720682	0.902347
AT1G22170	106.123	0.358152	0.378439	0.946394	0.343948	0.675449
AT1G22180	565.354	-0.14776	0.157691	-0.937021	0.348748	0.680517
AT1G22190	3439.18	0.39068	0.41891	0.932611	0.351021	0.681779
AT1G22200	1503.35	-0.00894644	0.115955	-0.0771542	0.938501	0.979905
AT1G22220	8.84575	0.965887	0.877758	1.1004	0.271157	0.610773
AT1G22230	68.1614	0.896672	0.423562	2.11698	0.0342617	0.213465
AT1G22250	118.399	-1.23288	0.570008	-2.16292	0.0305473	0.200435
AT1G22260	38.9562	-0.276483	0.743485	-0.371874	0.709987	0.897074
AT1G22270	1123.09	-0.036155	0.0895125	-0.40391	0.686279	0.885693
AT1G22275	59.4512	-0.00295279	0.3244	-0.00910229	0.992738	0.997724
AT1G22280	3326.31	-0.137859	0.22864	-0.602952	0.546541	0.813195
AT1G22300	9851.74	0.014638	0.109699	0.133439	0.893846	0.963687
AT1G22310	495.06	0.255544	0.109622	2.33114	0.0197461	0.156817
AT1G22330	537.092	1.197	0.843856	1.41849	0.156047	0.472456
AT1G22340	113.401	-0.976717	0.429496	-2.2741	0.0229599	0.170133
AT1G22360	2169.19	0.0466984	0.259768	0.17977	0.857334	0.951556
AT1G22370	1743.67	0.157856	0.328591	0.480403	0.630941	0.85672
AT1G22380	82.966	0.740584	0.590161	1.25489	0.209521	0.540259
AT1G22400	477.82	0.389738	0.554259	0.703169	0.48195	0.771101
AT1G22410	5050.39	-0.375461	0.244366	-1.53647	0.124424	0.421292
AT1G22430	1406.69	-0.0738505	0.145823	-0.506438	0.612549	0.846678
AT1G22440	6.42828	1.6124	1.44767	1.1138	0.265367	0.605128
AT1G22450	3212.6	-0.0672742	0.0837213	-0.80355	0.421657	0.731395
AT1G22470	8.24148	1.73167	1.80402	0.959897	0.337107	0.66979
AT1G22490	111.051	0.0534161	0.424027	0.125973	0.899753	0.966013
AT1G22500	613.644	0.244665	0.636692	0.384275	0.700775	0.892682
AT1G22510	594.62	0.16724	0.233325	0.716767	0.473518	0.766449
AT1G22520	779.124	0.0552957	0.131649	0.420023	0.674469	0.880655
AT1G22530	9109.37	1.5624	0.634627	2.46192	0.0138195	0.128628
AT1G22540	782.005	-0.0366376	0.180647	-0.202813	0.839281	0.944647
AT1G22550	148.057	0.452403	0.496753	0.910721	0.362442	0.689593
AT1G22570	861.299	0.320829	0.543423	0.590386	0.554932	0.817934
AT1G22590	722.76	-0.602361	0.1835	-3.28262	0.00102847	0.0249821
AT1G22600	6.29575	-0.644417	1.15687	-0.557037	0.577502	0.828936
AT1G22610	3041.66	0.0148794	0.195561	0.0760856	0.939351	0.980103
AT1G22620	2140.98	0.134483	0.0922306	1.45812	0.144808	0.456149
AT1G22630	1673.42	-0.0563353	0.230768	-0.244121	0.807137	0.93433
AT1G22640	562.569	-0.180418	0.341306	-0.528611	0.597075	0.838197
AT1G22650	1092.47	-0.475681	0.225536	-2.10911	0.0349348	0.215778
AT1G22660	471.458	-0.0866086	0.126321	-0.685624	0.49295	0.777836
AT1G22690	608.521	-0.0675901	0.4055	-0.166683	0.867619	0.954877
AT1G22700	3223.9	-0.0238859	0.0854939	-0.279387	0.779948	0.924962
AT1G22710	16485.2	-0.00972747	0.12313	-0.0790015	0.937031	0.979334
AT1G22730	1724.47	0.138917	0.11391	1.21953	0.222643	0.555894
AT1G22740	1304.53	1.6831	0.421739	3.99086	6.58353e-05	0.00380575
AT1G22750	1322.86	-0.101763	0.168549	-0.603756	0.546006	0.812816
AT1G22770	2295.77	0.119047	0.446394	0.266686	0.789711	0.926922
AT1G22780	2777.79	-0.0152992	0.127538	-0.119958	0.904517	0.967903
AT1G22790	910.636	-0.107263	0.145252	-0.73846	0.460235	0.756356
AT1G22800	520.575	-0.137879	0.132627	-1.0396	0.298526	0.639005
AT1G22830	311.545	-0.168824	0.180422	-0.935715	0.34942	0.680963
AT1G22840	3552.43	-0.0235148	0.122321	-0.192239	0.847555	0.94747
AT1G22850	5689.76	-0.140262	0.185572	-0.755836	0.449748	0.749246
AT1G22860	967.061	-0.0108406	0.0736199	-0.147251	0.882934	0.960816
AT1G22870	1204.08	-0.0200438	0.134861	-0.148626	0.881849	0.96071
AT1G22880	9.06601	0.354834	1.09969	0.322666	0.746948	0.913038
AT1G22882	2341.48	1.22001	0.43028	2.83539	0.00457701	0.0676515
AT1G22885	473.477	0.460364	0.361279	1.27426	0.20257	0.531527
AT1G22890	564.954	0.4529	0.496309	0.912535	0.361487	0.68925
AT1G22900	217.045	0.339046	0.329816	1.02798	0.303957	0.642582
AT1G22910	1256.08	0.368751	0.168917	2.18303	0.0290335	0.195237
AT1G22920	1690	-0.18953	0.137139	-1.38203	0.166962	0.485579
AT1G22930	11391.5	-0.00156095	0.192334	-0.00811583	0.993525	0.998084
AT1G22940	1172.64	-0.113136	0.129455	-0.873943	0.382149	0.703453
AT1G22950	777.104	-0.308966	0.239546	-1.2898	0.197121	0.526114
AT1G22960	305.555	-0.146398	0.233957	-0.625748	0.53148	0.803409
AT1G22970	558.177	0.0542714	0.113059	0.480028	0.631207	0.856783
AT1G22980	6.60331	-0.724561	1.06399	-0.680987	0.49588	0.780308
AT1G22985	211.191	0.142052	0.221582	0.641079	0.521471	0.797769
AT1G22990	6.23232	0.00620701	1.74252	0.0035621	0.997158	0.998799
AT1G23000	43.0114	0.863084	0.81593	1.05779	0.29015	0.629942
AT1G23010	131.49	-0.300302	0.297831	-1.0083	0.313312	0.650704
AT1G23020	4072.26	0.39384	0.631525	0.623634	0.532868	0.804491
AT1G23030	1784.88	1.40797	0.513096	2.74406	0.00606845	0.0808062
AT1G23040	414.546	-0.0484284	0.313291	-0.15458	0.877153	0.95872
AT1G23050	102.349	1.52951	0.350907	4.35873	1.30821e-05	0.00113268
AT1G23060	51.4894	0.747031	0.43723	1.70855	0.0875338	0.354153
AT1G23080	5223.61	0.308468	0.280078	1.10136	0.270738	0.610179
AT1G23090	2734.01	-0.312006	0.238527	-1.30805	0.190855	0.518411
AT1G23100	180.46	-0.605305	0.203967	-2.96766	0.00300075	0.0513236
AT1G23110	72.808	0.979529	1.6075	0.609348	0.542294	0.810591
AT1G23120	50.4474	1.6595	0.734439	2.25955	0.0238491	0.173697
AT1G23130	79307.3	-0.123663	0.213405	-0.579475	0.562269	0.822154
AT1G23140	427.715	-1.8218	0.327057	-5.57028	2.54337e-08	9.73057e-06
AT1G23150	84.8028	-0.164439	0.411915	-0.399205	0.689742	0.887566
AT1G23170	413.031	-0.392918	0.290209	-1.35391	0.175764	0.498507
AT1G23180	1591.58	-0.108184	0.153918	-0.702868	0.482138	0.771101
AT1G23190	5056.59	-0.111765	0.115737	-0.96568	0.334204	0.667628
AT1G23200	208.708	-0.618182	0.34345	-1.79992	0.0718733	0.318654
AT1G23205	194.413	-0.188362	0.486547	-0.387141	0.698652	0.891799
AT1G23220	586.508	0.0332761	0.116407	0.28586	0.774985	0.923736
AT1G23230	2552.21	-0.0705075	0.13212	-0.533662	0.593575	0.837278
AT1G23260	1143.43	0.213553	0.141074	1.51377	0.130085	0.431277
AT1G23280	1123.45	-0.254936	0.198361	-1.28522	0.198717	0.527749
AT1G23290	7142.83	-0.0293839	0.164176	-0.178979	0.857954	0.951809
AT1G23300	8.17273	0.865835	0.830826	1.04214	0.297348	0.638598
AT1G23310	71599	-0.154232	0.101684	-1.51677	0.129324	0.430086
AT1G23330	563.403	-0.47264	0.177254	-2.66646	0.00766558	0.0924448
AT1G23340	103.491	0.279144	0.490262	0.569377	0.569101	0.825727
AT1G23360	1051.83	-0.0755911	0.0987084	-0.765802	0.443794	0.745612
AT1G23380	123.52	4.47312	0.694414	6.44157	1.18242e-10	1.65812e-07
AT1G23390	9030.92	-0.433479	0.418809	-1.03503	0.300656	0.640922
AT1G23400	3535.09	-0.114381	0.131161	-0.872062	0.383175	0.704071
AT1G23410	37.3037	-0.585575	0.771222	-0.759281	0.447685	0.748208
AT1G23440	1780.83	0.0340054	0.1234	0.27557	0.782878	0.925721
AT1G23450	38.0917	0.0966325	0.474565	0.203623	0.838648	0.944376
AT1G23460	328.316	0.0138765	0.427031	0.0324952	0.974077	0.992662
AT1G23465	34.8737	-0.111834	0.460575	-0.242815	0.808149	0.934673
AT1G23480	682.261	1.08221	0.741357	1.45977	0.144354	0.455927
AT1G23490	11477	-0.0900168	0.116391	-0.773399	0.439286	0.742601
AT1G23530	226.708	-0.0347955	0.170536	-0.204036	0.838325	0.944333
AT1G23540	13.8497	-1.1881	0.880567	-1.34925	0.177257	0.501094
AT1G23550	94.1685	-0.904691	0.376959	-2.39997	0.0163963	0.141022
AT1G23560	10.5027	-3.295	0.891487	-3.69607	0.000218959	0.00896123
AT1G23710	854.38	-0.312012	0.299118	-1.04311	0.296899	0.63814
AT1G23730	798.896	1.04693	0.249288	4.19969	2.67276e-05	0.00190029
AT1G23740	4172.48	-0.271546	0.244708	-1.10967	0.26714	0.606479
AT1G23750	291.766	0.0485292	0.354105	0.137048	0.890993	0.963414
AT1G23760	30.1089	0.73873	0.687438	1.07461	0.282548	0.623282
AT1G23780	1784.78	0.0977382	0.123974	0.788378	0.430476	0.736786
AT1G23790	23.2252	0.0955824	0.870585	0.109791	0.912575	0.971522
AT1G23800	399.267	0.90584	0.609656	1.48582	0.137327	0.444469
AT1G23820	5037.75	0.0217406	0.0580634	0.374429	0.708085	0.896128
AT1G23830	254.986	-0.384638	0.164762	-2.3345	0.0195695	0.155924
AT1G23840	441.103	-0.902506	0.294992	-3.05943	0.0022176	0.0418696
AT1G23850	93.3983	-0.644219	0.522957	-1.23188	0.217995	0.550813
AT1G23860	1596.73	0.524287	0.126866	4.13259	3.58699e-05	0.00241793
AT1G23870	1024.05	1.28016	0.519861	2.46251	0.013797	0.12856
AT1G23880	121.411	0.228149	0.356933	0.639192	0.522698	0.798641
AT1G23890	211.402	0.565888	0.180338	3.13792	0.0017015	0.0348915
AT1G23900	2851.03	-0.0970122	0.0728525	-1.33162	0.182983	0.508879
AT1G23935	89.0924	-0.733643	0.497114	-1.4758	0.139997	0.448418
AT1G23950	1437.71	-0.203242	0.142122	-1.43005	0.152703	0.468113
AT1G23960	1379.91	0.160163	0.143334	1.11741	0.263819	0.603504
AT1G23965	7.42133	-0.556609	1.18788	-0.468574	0.639374	0.861698
AT1G23970	473.281	-0.387256	0.17185	-2.25345	0.0242305	0.175699
AT1G23980	144.632	0.312028	0.224887	1.38749	0.165292	0.48342
AT1G24020	512.87	-0.936253	0.571574	-1.63803	0.101416	0.380044
AT1G24030	32.9555	-0.689563	0.882145	-0.781689	0.434397	0.740027
AT1G24040	1041.39	-0.0938862	0.140662	-0.66746	0.504478	0.787019
AT1G24050	2255.13	0.129307	0.089865	1.43891	0.150177	0.464516
AT1G24070	217.868	-0.817981	0.512015	-1.59757	0.110138	0.394485
AT1G24090	95.5712	-0.402912	0.457902	-0.879911	0.378908	0.701021
AT1G24095	87.9771	-0.325748	0.705998	-0.461401	0.644511	0.864124
AT1G24100	6910.7	-0.075555	0.303644	-0.248828	0.803494	0.933461
AT1G24120	1353.97	-0.280879	0.186739	-1.50413	0.132548	0.435516
AT1G24130	9.2747	-0.440811	1.09643	-0.402042	0.687653	0.886283
AT1G24140	857.671	-1.27739	0.392342	-3.2558	0.00113074	0.0264442
AT1G24145	592.415	-1.01621	0.39094	-2.5994	0.00933871	0.103337
AT1G24147	5748.1	-0.639113	0.262131	-2.43814	0.0147629	0.133393
AT1G24148	2794.26	-0.13734	0.268345	-0.511805	0.608787	0.84452
AT1G24150	1014.49	-0.348104	0.34959	-0.99575	0.319372	0.655171
AT1G24160	3504.31	0.275504	0.135162	2.03832	0.0415179	0.235649
AT1G24170	2532.84	0.901005	0.476131	1.89235	0.0584449	0.284978
AT1G24180	2992.41	0.0762128	0.126748	0.601295	0.547643	0.813903
AT1G24190	2387.45	-0.0327606	0.071678	-0.457053	0.647633	0.865629
AT1G24210	60.0538	0.0392337	0.280494	0.139874	0.88876	0.962848
AT1G24240	533.605	0.170387	0.154845	1.10037	0.271169	0.610773
AT1G24260	96.2928	1.60134	0.426279	3.75656	0.000172267	0.0074491
AT1G24265	131.341	-0.387808	0.415006	-0.934464	0.350064	0.681394
AT1G24267	1720.59	-0.174057	0.124174	-1.40171	0.161001	0.478222
AT1G24280	777.9	0.269209	0.316572	0.850389	0.395109	0.711274
AT1G24290	292.505	-0.00736386	0.162698	-0.045261	0.963899	0.989916
AT1G24300	3144.76	-0.0889462	0.107245	-0.829377	0.406891	0.719819
AT1G24310	998.024	-0.237295	0.14889	-1.59376	0.11099	0.395866
AT1G24330	238.793	-0.693341	0.272141	-2.54773	0.0108427	0.11111
AT1G24340	850.011	0.281482	0.128911	2.18354	0.0289958	0.195161
AT1G24350	852.308	-0.0350525	0.103649	-0.338185	0.735224	0.908986
AT1G24360	4410.58	-0.12302	0.18673	-0.658809	0.510019	0.790616
AT1G24400	537.009	0.0609049	0.180869	0.336736	0.736316	0.909388
AT1G24405	7.65053	1.05547	1.06358	0.992376	0.321014	0.655369
AT1G24440	735.307	0.113734	0.203432	0.559079	0.576108	0.828146
AT1G24450	612.463	0.205097	0.177632	1.15462	0.248246	0.586882
AT1G24460	3174.45	-0.0383315	0.127584	-0.300442	0.76384	0.921727
AT1G24470	235.14	-0.841992	0.301938	-2.78862	0.0052933	0.0744956
AT1G24490	1802.95	-0.206911	0.126338	-1.63776	0.101471	0.380044
AT1G24510	5526.25	-0.022769	0.0895659	-0.254215	0.799329	0.931688
AT1G24530	462.818	1.54587	0.477994	3.23409	0.00122032	0.0276754
AT1G24560	1888.6	0.185166	0.0994155	1.86255	0.0625259	0.295413
AT1G24575	1230.69	0.779388	0.420858	1.8519	0.0640395	0.299605
AT1G24577	107.785	-0.696117	0.424418	-1.64017	0.10097	0.379525
AT1G24580	38.5247	-0.473869	0.780523	-0.607118	0.543773	0.811538
AT1G24600	15.0426	-0.645311	0.825519	-0.781704	0.434389	0.740027
AT1G24610	1164.3	0.0240032	0.185174	0.129625	0.896863	0.964493
AT1G24625	1317.14	-0.114096	0.192229	-0.593541	0.552819	0.816433
AT1G24706	3424.56	0.0671125	0.0898228	0.747165	0.454964	0.753031
AT1G24735	75.1102	-0.611617	0.34183	-1.78924	0.0735758	0.322387
AT1G24764	1576.12	0.264904	0.189474	1.39811	0.162081	0.479112
AT1G24793	936.851	0.292685	0.499362	0.586119	0.557795	0.819488
AT1G24800	31.9554	1.04198	1.30578	0.797981	0.424881	0.734068
AT1G24851	23.6359	0.40942	1.24554	0.32871	0.742375	0.911178
AT1G24880	12414.5	0.398032	0.145816	2.72968	0.00633963	0.0828875
AT1G24881	2423.54	-0.172491	0.249977	-0.690029	0.490176	0.776647
AT1G24996	31.7908	0.597577	0.480838	1.24278	0.213948	0.545968
AT1G25055	1445.12	0.293604	0.366585	0.800915	0.423181	0.733059
AT1G25141	91.1113	0.405135	0.361323	1.12125	0.26218	0.602302
AT1G25145	2553.44	0.193921	0.168028	1.1541	0.248459	0.587008
AT1G25150	63.8302	-0.844726	1.95915	-0.431169	0.666346	0.87648
AT1G25180	116.842	0.310188	0.45168	0.686742	0.492245	0.777836
AT1G25211	962.047	-0.103734	0.134476	-0.771398	0.440471	0.743572
AT1G25220	1376.14	-0.702435	0.183485	-3.82831	0.000129029	0.00614276
AT1G25230	1229.65	1.45137	0.461064	3.14788	0.00164461	0.0340113
AT1G25250	454.447	-0.626678	0.244353	-2.56464	0.0103283	0.108948
AT1G25260	1375.28	0.068807	0.173996	0.395451	0.69251	0.889511
AT1G25275	9804.96	-0.0737519	0.177653	-0.415146	0.678035	0.882057
AT1G25277	346.706	-0.468728	0.564021	-0.831047	0.405947	0.719129
AT1G25280	1999.47	-0.033725	0.104719	-0.322052	0.747414	0.913149
AT1G25290	574.75	0.0902686	0.136106	0.663225	0.507187	0.788674
AT1G25320	306.034	-0.00388167	0.198561	-0.019549	0.984403	0.995699
AT1G25350	2379.32	-0.134299	0.079594	-1.68729	0.0915468	0.361749
AT1G25360	146.894	-0.273416	0.206892	-1.32154	0.186321	0.51254
AT1G25370	229.842	-0.572164	0.273809	-2.08965	0.0366493	0.221167
AT1G25375	580.061	-0.000834466	0.13147	-0.0063472	0.994936	0.998164
AT1G25380	1174.36	0.0661656	0.0785228	0.842629	0.399436	0.71469
AT1G25390	1954.32	-0.117702	0.130766	-0.900095	0.36807	0.693881
AT1G25400	680.568	-0.414808	0.521843	-0.794891	0.426677	0.734787
AT1G25420	1002.53	0.154555	0.103124	1.49873	0.133944	0.437886
AT1G25422	66.3703	-0.701925	0.671223	-1.04574	0.295681	0.636623
AT1G25425	168.657	0.0521302	0.210308	0.247875	0.804231	0.933851
AT1G25440	21276.5	-0.334713	0.178349	-1.87673	0.0605549	0.289774
AT1G25450	267.747	-0.297553	0.619668	-0.480182	0.631098	0.856782
AT1G25470	258.299	0.378109	0.232381	1.62711	0.103713	0.384114
AT1G25480	450.926	-0.15354	0.186173	-0.824714	0.409534	0.721715
AT1G25490	3910.63	0.0330004	0.0848023	0.389145	0.697169	0.891714
AT1G25500	524.479	0.152214	0.198849	0.765475	0.443989	0.745762
AT1G25510	57.2391	0.246933	0.802645	0.30765	0.758349	0.918858
AT1G25520	621.948	0.0580732	0.23547	0.246627	0.805197	0.934036
AT1G25530	671.956	0.167903	0.247334	0.678852	0.497232	0.781364
AT1G25540	1531.36	0.138355	0.0851666	1.62453	0.104263	0.384786
AT1G25550	4802.66	0.0237952	0.336256	0.0707652	0.943585	0.981628
AT1G25560	10179.4	-0.44155	0.368111	-1.1995	0.230333	0.564765
AT1G25570	1397.3	0.190008	0.0982491	1.93394	0.0531209	0.269546
AT1G25580	984.469	-0.0917537	0.172902	-0.530669	0.595648	0.838108
AT1G25682	1014.38	-0.0362744	0.0987324	-0.367401	0.71332	0.899397
[truncated: 17,512 more rows]
