# Supplementary material for: A simple method to efficiently generate structural variation in plants
Source: PLoS Genet. 2025 Dec 18;21(12):e1011977. doi: 10.1371/journal.pgen.1011977 (PMC12725597; doi:10.1371/journal.pgen.1011977)
Supplement: S8 Table — (XLSX) [file pgen.1011977.s018.xlsx]

## Sheet: S8 Table
S8 Table: DESeq2 output identifying mis-regulated genes in short-internode dwarf.
	baseMean	log2FoldChange	lfcSE	stat	pvalue	padj
AT1G01010	355.307	-0.398989	0.187837	-2.12412	0.0336599	0.401448
AT1G01020	304.124	0.292307	0.251227	1.16352	0.244619	0.775816
AT1G01030	53.7321	-0.969487	0.569269	-1.70304	0.088561	0.575651
AT1G01040	2722.65	-0.23189	0.145611	-1.59253	0.111265	0.624926
AT1G01050	2576.12	0.036788	0.145443	0.252938	0.800316	0.973756
AT1G01060	94.1749	-0.18044	0.464627	-0.388354	0.697754	0.958011
AT1G01070	175.604	-0.432823	0.404259	-1.07066	0.284323	0.809455
AT1G01080	3526.68	0.0368368	0.130742	0.281752	0.778134	0.970926
AT1G01090	6997.99	-0.0104273	0.126724	-0.0822835	0.934421	0.991533
AT1G01100	5910.78	0.184968	0.177668	1.04109	0.297835	0.818273
AT1G01110	88.4576	-0.603339	0.917304	-0.65773	0.510712	0.912858
AT1G01120	7018.95	-0.356493	0.496982	-0.717316	0.473179	0.900504
AT1G01130	34.0135	0.188396	0.563999	0.334036	0.738352	0.964744
AT1G01140	5662.87	-0.192719	0.275943	-0.698402	0.484926	0.904918
AT1G01160	1400.39	-0.0839769	0.169917	-0.494223	0.621149	0.942371
AT1G01170	2450.47	0.0834562	0.121282	0.688115	0.491381	0.907234
AT1G01180	974.103	-0.462214	0.159266	-2.90215	0.00370612	0.153829
AT1G01190	60.4473	-0.796425	1.1646	-0.683859	0.494064	0.908219
AT1G01200	47.8814	0.21835	0.706117	0.309226	0.75715	0.967221
AT1G01210	537.461	0.247119	0.255367	0.967701	0.333194	0.839848
AT1G01220	1703.42	-0.0491663	0.127709	-0.384986	0.700248	0.958404
AT1G01225	66.9687	0.0936095	0.993714	0.0942016	0.924949	0.991148
AT1G01230	1023.01	-0.220443	0.141111	-1.5622	0.118241	0.635523
AT1G01240	947.458	-0.322673	0.293217	-1.10046	0.271133	0.796326
AT1G01250	436.428	0.924723	0.429074	2.15516	0.0311494	0.391811
AT1G01260	700.552	-0.238256	0.199361	-1.1951	0.232047	0.765919
AT1G01290	447.479	0.00450843	0.197544	0.0228224	0.981792	0.996315
AT1G01300	3171.42	-0.0858428	0.224904	-0.381687	0.702694	0.958404
AT1G01320	21739.6	0.0798179	0.213731	0.37345	0.708814	0.959493
AT1G01340	756.022	-0.989985	0.374778	-2.64152	0.00825351	0.224756
AT1G01350	829.648	-0.0720928	0.144258	-0.49975	0.617251	0.941453
AT1G01355	15.1586	0.917798	1.69642	0.54102	0.588494	0.934739
AT1G01360	953.668	-0.3564	0.204851	-1.7398	0.0818933	0.561776
AT1G01370	49.1638	0.479897	0.635056	0.755677	0.449843	0.893423
AT1G01380	31.6735	-0.0315512	0.627955	-0.0502443	0.959928	0.994022
AT1G01390	583.454	0.296332	0.352266	0.841216	0.400227	0.876092
AT1G01420	512.378	-0.963385	0.459974	-2.09443	0.0362216	0.413422
AT1G01430	2594.94	-0.382402	0.167755	-2.27952	0.0226359	0.35136
AT1G01440	1799.68	-0.0801342	0.149945	-0.534425	0.593047	0.935492
AT1G01470	10690.2	-0.142574	0.333159	-0.427944	0.668692	0.952312
AT1G01490	4119.46	0.0254605	0.268881	0.0946906	0.924561	0.991144
AT1G01500	1116.26	0.0665233	0.238916	0.278439	0.780676	0.970926
AT1G01510	1761.03	0.0370355	0.120434	0.307515	0.758451	0.967221
AT1G01520	17.2516	0.70107	1.11996	0.62598	0.531328	0.918985
AT1G01540	6690.24	0.263777	0.290336	0.908526	0.3636	0.859966
AT1G01550	5352.67	-0.370142	0.150136	-2.46538	0.0136867	0.286013
AT1G01560	796.069	0.144281	0.578314	0.249486	0.802985	0.974148
AT1G01570	86.5807	0.213773	0.460556	0.464162	0.642531	0.948333
AT1G01580	74.809	-0.417409	0.694455	-0.601059	0.5478	0.924776
AT1G01590	115.41	-0.401983	0.791926	-0.507602	0.611733	0.94012
AT1G01600	12.594	-0.667572	0.746538	-0.894224	0.371202	0.862791
AT1G01610	3261.3	-0.379287	0.248394	-1.52696	0.126772	0.648219
AT1G01620	19546.5	0.167597	0.462017	0.362751	0.716791	0.9609
AT1G01630	2509.12	-0.156225	0.168478	-0.927271	0.353786	0.855008
AT1G01640	226.358	-0.112089	0.354479	-0.316207	0.751845	0.966773
AT1G01650	2564.91	0.0538194	0.126104	0.426786	0.669535	0.952312
AT1G01660	117.236	0.349423	0.28232	1.23769	0.215832	0.753174
AT1G01670	271.394	0.479179	0.224899	2.13064	0.0331192	0.398807
AT1G01680	35.4283	1.14006	0.881062	1.29396	0.195681	0.731511
AT1G01690	152.774	-0.0529455	0.336358	-0.157408	0.874923	0.983265
AT1G01695	14.2313	-0.319742	1.01657	-0.314531	0.753118	0.967103
AT1G01700	34.793	0.0383473	0.532553	0.0720065	0.942597	0.99195
AT1G01710	1473.37	0.0426022	0.105857	0.402448	0.687354	0.955686
AT1G01715	56.1184	0.0885036	0.515661	0.171631	0.863727	0.982329
AT1G01720	1242.17	-0.249293	0.402201	-0.619821	0.535376	0.921301
AT1G01725	370.22	-0.103447	0.199307	-0.519034	0.603737	0.939275
AT1G01730	1353.09	-0.441348	0.153701	-2.87147	0.00408572	0.160851
AT1G01740	297.284	-0.290677	0.317987	-0.914117	0.360656	0.857984
AT1G01760	125.029	0.318422	0.407258	0.781869	0.434292	0.887257
AT1G01770	994.165	-0.225548	0.17644	-1.27833	0.201135	0.737142
AT1G01780	434.443	-0.394121	0.32591	-1.2093	0.226549	0.762203
AT1G01790	11036.2	0.0529587	0.131536	0.402616	0.687231	0.955686
AT1G01800	3504.54	-0.00818399	0.139945	-0.0584798	0.953366	0.993135
AT1G01810	15.2519	1.1405	1.20769	0.944357	0.344987	0.849418
AT1G01820	3161.52	-0.140087	0.126813	-1.10467	0.269303	0.795653
AT1G01830	1254.11	-0.152604	0.241186	-0.632722	0.526915	0.917816
AT1G01840	69.5152	0.669432	0.416645	1.60672	0.108115	0.620379
AT1G01860	629.919	-0.302485	0.193393	-1.56409	0.117796	0.634938
AT1G01880	57.332	-0.194199	0.404919	-0.479599	0.631513	0.944683
AT1G01900	263.436	1.06442	0.956156	1.11323	0.265612	0.793679
AT1G01910	1864.03	0.0239812	0.167023	0.14358	0.885832	0.985339
AT1G01920	813.631	-0.197725	0.176484	-1.12036	0.262562	0.790924
AT1G01930	644.257	-0.0111455	0.161924	-0.0688315	0.945124	0.992116
AT1G01940	559.675	0.32731	0.238585	1.37188	0.170102	0.699565
AT1G01950	1193.7	0.101055	0.224335	0.450466	0.652374	0.950047
AT1G01960	5209.89	-0.209029	0.0875741	-2.38688	0.0169918	0.310266
AT1G01970	974.266	-0.0447057	0.163881	-0.272793	0.785012	0.970926
AT1G01990	1516.27	-0.115968	0.118091	-0.982029	0.326086	0.834772
AT1G02000	815.029	-0.016264	0.354746	-0.0458468	0.963432	0.994058
AT1G02010	493.443	-0.0952409	0.263147	-0.361931	0.717404	0.9609
AT1G02020	1242.78	-0.16193	0.148631	-1.08948	0.275944	0.800989
AT1G02030	8.31228	-1.35151	1.38886	-0.973106	0.3305	NA
AT1G02050	389.111	-0.347428	0.256011	-1.35708	0.174754	0.706277
AT1G02060	294.042	-0.313084	0.220788	-1.41803	0.156183	0.682223
AT1G02080	6275.64	-0.152485	0.140231	-1.08739	0.276867	0.802009
AT1G02090	1569.1	0.143454	0.178895	0.801889	0.422617	0.883369
AT1G02100	1539.15	-0.0369194	0.160906	-0.229447	0.818521	0.975464
AT1G02110	1183.66	-0.18524	0.216044	-0.857419	0.391213	0.872749
AT1G02120	6468.45	-0.0966078	0.111122	-0.869387	0.384635	0.869108
AT1G02130	1423.26	0.061329	0.130765	0.469001	0.639069	0.947119
AT1G02140	3902.45	0.00899735	0.073413	0.122558	0.902457	0.988087
AT1G02145	730.978	0.0423284	0.164938	0.256633	0.797462	0.973756
AT1G02150	5460.21	-0.0153455	0.160278	-0.0957427	0.923725	0.991001
AT1G02160	953.876	-0.0451007	0.15437	-0.292159	0.770165	0.969609
AT1G02170	2868.62	-0.451336	0.231833	-1.94682	0.0515564	0.4736
AT1G02180	125.503	-0.155588	0.40882	-0.380578	0.703517	0.958404
AT1G02190	10.3111	2.34656	1.21824	1.92618	0.0540818	0.482935
AT1G02205	4930.31	1.26817	0.450514	2.81494	0.00487864	0.173682
AT1G02220	61.7896	0.691906	0.684217	1.01124	0.311903	0.82607
AT1G02230	146.115	0.55926	0.538206	1.03912	0.29875	0.818273
AT1G02260	1847.24	-0.236449	0.117066	-2.0198	0.0434046	0.442331
AT1G02270	890.466	0.0415719	0.157623	0.263742	0.791979	0.972142
AT1G02280	1442.2	0.233936	0.149581	1.56394	0.117831	0.634938
AT1G02290	432.135	-0.159202	0.15313	-1.03965	0.298502	0.818273
AT1G02300	1117.15	0.126238	0.199966	0.631296	0.527847	0.917816
AT1G02305	4870.25	-0.170771	0.169689	-1.00638	0.314232	0.827473
AT1G02310	8.89299	2.09026	3.15487	0.662551	0.507618	NA
AT1G02330	1001.86	-0.048195	0.164927	-0.292221	0.770118	0.969609
AT1G02335	209.361	0.0132018	0.762945	0.0173037	0.986194	0.997082
AT1G02340	173.777	2.15648	0.904538	2.38407	0.0171225	0.311444
AT1G02350	17.2083	-0.505186	1.02586	-0.492452	0.6224	0.942371
AT1G02360	324.973	-0.387998	0.812944	-0.477276	0.633166	0.945108
AT1G02370	380.003	0.0443368	0.218863	0.202578	0.839465	0.979173
AT1G02380	247.472	1.3226	0.701121	1.88641	0.0592391	0.497386
AT1G02390	550.382	0.563105	0.553696	1.01699	0.309157	0.824812
AT1G02400	93.71	-0.0274326	0.827669	-0.0331444	0.973559	0.994763
AT1G02405	26.0211	0.477215	0.593	0.804748	0.420965	0.883369
AT1G02410	757.004	0.231146	0.142871	1.61787	0.105691	0.614897
AT1G02420	156.016	0.367746	0.2661	1.38198	0.166976	0.695384
AT1G02440	24.424	0.98725	0.677838	1.45647	0.145263	0.668985
AT1G02450	504.311	1.58567	0.528184	3.00212	0.00268106	0.126305
AT1G02460	72.2049	-1.36203	0.505867	-2.69247	0.00709242	0.211806
AT1G02470	59.4576	0.556073	1.28628	0.432312	0.665515	0.952312
AT1G02475	3237.54	-0.294449	0.159521	-1.84583	0.0649172	0.514424
AT1G02500	17405.5	-0.0637805	0.1592	-0.400631	0.688692	0.95612
AT1G02520	49.2744	0.8125	0.714456	1.13723	0.255443	0.786273
AT1G02530	15.6641	1.04661	0.931001	1.12418	0.260936	0.789837
AT1G02560	16752.1	-0.104918	0.260672	-0.402491	0.687322	0.955686
AT1G02610	455.011	1.29537	0.497749	2.60246	0.00925578	0.235062
AT1G02620	39.3187	0.87108	0.981313	0.887668	0.374719	0.865297
AT1G02630	5.79158	0.0283447	1.51542	0.0187042	0.985077	NA
AT1G02640	555.276	0.227281	0.700923	0.324259	0.745742	0.965946
AT1G02650	34.8906	1.4183	0.901646	1.57301	0.115716	0.631693
AT1G02660	745.101	1.36831	0.543903	2.51573	0.0118787	0.264998
AT1G02670	62.7616	0.49155	0.493284	0.996483	0.319015	0.829853
AT1G02680	400.533	-0.0885506	0.170485	-0.519403	0.60348	0.939275
AT1G02690	198.758	0.373132	0.281023	1.32776	0.184257	0.717796
AT1G02700	11.9103	-1.04011	1.12058	-0.928193	0.353308	0.855008
AT1G02705	199.986	-0.0425834	0.63549	-0.0670088	0.946575	0.992116
AT1G02720	325.189	0.0401823	0.299333	0.13424	0.893213	0.986167
AT1G02730	406.093	0.552424	0.607237	0.909735	0.362963	0.859327
AT1G02740	381.434	0.0137438	0.214843	0.0639713	0.948993	0.992116
AT1G02750	397.838	0.184474	0.184997	0.997171	0.318681	0.829853
AT1G02770	64.8625	0.214946	0.755987	0.284325	0.776162	0.970926
AT1G02780	27097.4	0.112601	0.185993	0.605401	0.544913	0.92394
AT1G02816	906.147	0.172164	0.287196	0.599465	0.548863	0.924783
AT1G02820	97.5005	0.933239	0.530442	1.75936	0.0785162	0.553313
AT1G02840	5087.05	0.0843188	0.113551	0.742564	0.457746	0.895902
AT1G02850	1898.26	-0.269681	0.453337	-0.59488	0.551924	0.926067
AT1G02860	425.383	0.170929	0.224829	0.760265	0.447096	0.893159
AT1G02870	862.029	0.157991	0.202133	0.781617	0.43444	0.887257
AT1G02880	900.79	-0.104733	0.187325	-0.5591	0.576094	0.931022
AT1G02890	4471.11	-0.17915	0.115901	-1.54572	0.122173	0.638794
AT1G02900	31.5437	-1.00933	1.16512	-0.866285	0.386334	0.870405
AT1G02910	3533.68	-0.0387373	0.103422	-0.374556	0.707991	0.959493
AT1G02920	2262.16	-0.82843	0.421746	-1.96429	0.0494967	0.466894
AT1G02930	2938.46	-1.1134	0.458429	-2.42874	0.0151514	0.29928
AT1G02950	250.471	-0.187601	0.674335	-0.278201	0.780858	0.970926
AT1G02960	710.392	-0.0962641	0.158242	-0.608333	0.542966	0.923411
AT1G02970	50.5829	0.639886	1.18452	0.540209	0.589053	0.935061
AT1G02990	1485.91	-0.185158	0.129899	-1.4254	0.154043	0.680269
AT1G03000	1361.16	0.0374488	0.12448	0.300841	0.763536	0.967526
AT1G03010	143.765	0.0844271	0.896687	0.0941545	0.924986	0.991148
AT1G03020	476.135	-0.0316087	0.320595	-0.0985941	0.921461	0.990958
AT1G03030	734.646	-0.0408832	0.124542	-0.328267	0.742709	0.965946
AT1G03040	2366.73	-0.425556	0.0985831	-4.31673	1.5836e-05	0.00514505
AT1G03055	101.471	0.376419	0.476731	0.789584	0.429771	0.885286
AT1G03060	4788.18	-0.219264	0.116346	-1.88458	0.0594867	0.497386
AT1G03070	25.3948	-0.167215	0.578696	-0.288952	0.772618	0.970032
AT1G03080	6040.86	-0.266145	0.231097	-1.15166	0.249462	0.780152
AT1G03090	1538.95	-0.0565492	0.174276	-0.32448	0.745575	0.965946
AT1G03100	228.063	0.0891611	0.206348	0.432091	0.665675	0.952312
AT1G03110	212.98	0.295349	0.364725	0.809787	0.418063	0.883369
AT1G03120	12.0847	-0.185939	0.929358	-0.200072	0.841424	0.979766
AT1G03130	15925.2	0.895004	0.376821	2.37515	0.0175421	0.313017
AT1G03140	1526.49	0.096392	0.15981	0.603165	0.546399	0.924169
AT1G03150	421.14	0.0102526	0.221325	0.0463237	0.963052	0.994058
AT1G03160	4037.68	0.16639	0.127213	1.30796	0.190886	0.725068
AT1G03165	6.44461	-0.0429511	1.28887	-0.0333246	0.973416	NA
AT1G03170	13.2329	0.0390949	0.810351	0.0482444	0.961521	0.994058
AT1G03180	55.1597	-0.635128	0.404727	-1.56928	0.116584	0.632725
AT1G03190	463	-0.0909897	0.223847	-0.406482	0.684389	0.95519
AT1G03200	80.3935	0.104895	0.509645	0.205819	0.836932	0.978863
AT1G03210	1520.52	-0.317681	0.263502	-1.20561	0.227968	0.763428
AT1G03220	3666.46	0.0861141	0.29467	0.29224	0.770103	0.969609
AT1G03230	1270.89	-0.0276946	0.330479	-0.0838013	0.933214	0.991533
AT1G03250	1087.05	0.196476	0.268028	0.733042	0.463533	0.897468
AT1G03260	439.574	-0.208743	0.171222	-1.21914	0.222792	0.757933
AT1G03270	92.8998	0.17625	0.327037	0.53893	0.589935	0.935213
AT1G03280	2123.07	-0.071455	0.14231	-0.502108	0.615592	0.941
AT1G03290	3392.9	-0.0472294	0.109698	-0.43054	0.666803	0.952312
AT1G03300	423.024	0.986679	0.528044	1.86855	0.0616848	0.502141
AT1G03310	3425.59	0.44308	0.213763	2.07276	0.0381948	0.423876
AT1G03320	9.84171	-0.0961916	1.20342	-0.0799316	0.936292	0.991533
AT1G03330	793.473	-0.0591496	0.151266	-0.391029	0.695776	0.957721
AT1G03340	162.405	-0.331012	0.415362	-0.796923	0.425496	0.885262
AT1G03350	2334.16	-0.176628	0.125916	-1.40274	0.160694	0.686587
AT1G03360	446.744	0.957123	0.345624	2.76926	0.00561836	0.189058
AT1G03365	903.321	-0.0401863	0.173145	-0.232097	0.816463	0.975396
AT1G03370	3565.81	-0.230584	0.200148	-1.15207	0.249294	0.780152
AT1G03380	3051.23	-0.41079	0.223244	-1.84009	0.0657543	0.516788
AT1G03400	4806.81	-0.224526	0.203912	-1.10109	0.270858	0.79589
AT1G03410	831.812	0.144401	0.169578	0.851533	0.394473	0.872797
AT1G03430	870.59	0.0907608	0.106657	0.850958	0.394793	0.872797
AT1G03440	423.897	0.0896221	0.22084	0.405823	0.684872	0.95519
AT1G03457	246.687	1.25682	1.36165	0.923008	0.356003	0.856341
AT1G03470	234.178	-0.453297	0.384809	-1.17798	0.238805	0.771942
AT1G03475	11946.9	0.108252	0.173625	0.623483	0.532967	0.919964
AT1G03495	10.2768	1.15526	1.26447	0.913628	0.360912	0.858066
AT1G03510	85.6106	0.380625	0.460246	0.827003	0.408235	0.878819
AT1G03520	600.831	0.335836	0.193659	1.73416	0.082889	0.564331
AT1G03530	1214.11	0.244237	0.268486	0.909682	0.36299	0.859327
AT1G03540	125.906	-0.506779	0.428527	-1.18261	0.236964	0.77095
AT1G03550	415.055	0.193582	0.402115	0.48141	0.630225	0.944683
AT1G03560	407.833	-0.168761	0.146572	-1.15138	0.249575	0.780152
AT1G03590	745.952	0.293774	0.176741	1.66218	0.0964771	0.593347
AT1G03600	14839.7	0.378501	0.213761	1.77067	0.0766152	0.547437
AT1G03610	1368.1	0.447768	0.217069	2.06279	0.0391325	0.42641
AT1G03620	76.3309	0.583037	0.48021	1.21413	0.224699	0.760183
AT1G03630	9366.65	0.289165	0.17921	1.61355	0.106625	0.617024
AT1G03650	251.887	-0.0207904	0.233615	-0.0889944	0.929086	0.991167
AT1G03680	20728.6	-0.000729669	0.127405	-0.00572714	0.99543	0.998419
AT1G03687	462.612	-0.0693741	0.156577	-0.443068	0.657717	0.950487
AT1G03730	299.716	-0.338949	0.261536	-1.29599	0.194977	0.731511
AT1G03740	3899.8	-0.55485	0.218162	-2.54329	0.0109813	0.257281
AT1G03750	291.237	-0.285782	0.238022	-1.20065	0.229885	0.764918
AT1G03760	501.409	-0.0280404	0.186675	-0.15021	0.880599	0.984516
AT1G03770	207.049	0.37186	0.283169	1.31321	0.189114	0.72336
AT1G03780	75.9974	0.48958	0.968255	0.505632	0.613115	0.94012
AT1G03820	180.458	0.175547	0.53512	0.328052	0.742873	0.965946
AT1G03830	584.081	0.0322723	0.207318	0.155665	0.876297	0.983265
AT1G03840	53.1769	-0.783403	0.370482	-2.11455	0.0344681	0.405845
AT1G03850	184.459	-0.0144418	0.68298	-0.0211453	0.98313	0.99667
AT1G03860	2985.79	-0.0490072	0.140237	-0.349461	0.726743	0.962904
AT1G03870	7768.85	0.84676	1.04227	0.812419	0.416551	0.883369
AT1G03900	5813.33	-0.168946	0.130815	-1.29149	0.196535	0.732209
AT1G03905	78.361	-0.36422	0.404268	-0.900936	0.367622	0.860754
AT1G03910	2561.7	-0.079361	0.105105	-0.755065	0.45021	0.893423
AT1G03920	40.6854	0.164229	0.981225	0.167371	0.867078	0.982725
AT1G03930	1697.38	-0.0199662	0.151459	-0.131826	0.895122	0.986702
AT1G03940	15.7426	0.702203	1.61062	0.435984	0.662848	0.951311
AT1G03950	864.307	-0.109371	0.13063	-0.837254	0.40245	0.876681
AT1G03960	431.267	0.36925	0.159803	2.31065	0.0208521	0.339204
AT1G03970	1780.64	0.27812	0.231846	1.19959	0.230298	0.765222
AT1G03980	9.79835	-1.2952	1.3584	-0.953477	0.340349	0.847118
AT1G03990	25.3459	-0.421345	1.20932	-0.348417	0.727527	0.962904
AT1G04000	626.983	-0.253008	0.213632	-1.18431	0.236289	0.770294
AT1G04010	520.112	0.14851	0.177761	0.835446	0.403467	0.877152
AT1G04020	212.907	0.409012	0.841642	0.485969	0.626989	0.943918
AT1G04030	241.099	0.277418	0.223906	1.23899	0.215348	0.752389
AT1G04040	5141.11	-0.273974	0.871307	-0.31444	0.753187	0.967103
AT1G04050	200.392	-0.556671	0.329247	-1.69074	0.0908867	0.579976
AT1G04070	236.643	0.0503852	0.208395	0.241777	0.808953	0.97511
AT1G04080	4686.53	-0.117626	0.103712	-1.13416	0.256727	0.787647
AT1G04090	25.146	0.547851	0.727337	0.753228	0.451313	0.89355
AT1G04100	166.452	-0.165325	0.359747	-0.459559	0.645833	0.948848
AT1G04120	3103.58	-0.0910399	0.185962	-0.489563	0.624443	0.943304
AT1G04130	433.119	0.556993	0.392895	1.41766	0.156289	0.682377
AT1G04140	6150.67	-0.0486408	0.126995	-0.383012	0.701711	0.958404
AT1G04160	291.574	0.316088	0.386959	0.81685	0.414014	0.881708
AT1G04170	3056.8	0.223845	0.148113	1.51132	0.130708	0.652805
AT1G04180	20.3211	-0.692149	1.30094	-0.532037	0.5947	0.936123
AT1G04190	1020.05	0.223747	0.170653	1.31113	0.189816	0.724067
AT1G04200	1210.75	-0.100225	0.202449	-0.49506	0.620558	0.942371
AT1G04210	1715.36	0.192994	0.134777	1.43195	0.152158	0.678963
AT1G04220	220.175	-0.620651	0.655587	-0.946711	0.343786	0.849091
AT1G04230	595.877	0.24395	0.163594	1.49119	0.135912	0.658201
AT1G04240	1448.26	1.05402	0.348312	3.02608	0.00247745	0.12126
AT1G04250	496.954	0.0762758	0.326868	0.233354	0.815487	0.975393
AT1G04260	848.232	0.0454915	0.200774	0.226581	0.820749	0.975601
AT1G04270	7215.44	0.268288	0.127686	2.10117	0.0356265	0.410012
AT1G04280	796.043	0.195212	0.205225	0.95121	0.341498	0.847942
AT1G04290	829.68	0.152664	0.248308	0.614817	0.538676	0.922392
AT1G04300	4370.53	-0.124862	0.100112	-1.24722	0.212316	0.748405
AT1G04310	532.568	-0.185301	0.313926	-0.590271	0.555009	0.926558
AT1G04330	20.2973	-0.403452	0.710175	-0.568102	0.569966	0.929475
AT1G04340	588.698	0.00656626	0.124613	0.0526934	0.957976	0.993823
AT1G04350	2489.5	-0.0145094	0.311331	-0.0466045	0.962828	0.994058
AT1G04360	49.9782	0.107944	0.460861	0.234222	0.814813	0.975313
AT1G04390	468.387	-0.106112	0.188289	-0.563562	0.573052	0.930476
AT1G04400	11302.8	0.0856069	0.144764	0.591356	0.554282	0.926558
AT1G04410	36722.9	0.0427633	0.146455	0.29199	0.770294	0.969609
AT1G04420	5916.61	-0.0803501	0.168443	-0.477017	0.63335	0.94511
AT1G04430	6911.7	0.238595	0.404536	0.589798	0.555326	0.926628
AT1G04440	2957.7	-0.0776774	0.144863	-0.536211	0.591813	0.935213
AT1G04480	5991.33	0.0318374	0.17517	0.181751	0.855778	0.981195
AT1G04490	42.212	1.23606	0.640241	1.93061	0.0535313	0.481016
AT1G04500	14.1898	-0.580648	1.05001	-0.552992	0.580269	0.932906
AT1G04510	1926.44	0.0762503	0.130669	0.583536	0.559532	0.927487
AT1G04520	165.676	0.179886	0.528963	0.340072	0.733802	0.963591
AT1G04530	2517	0.135168	0.145902	0.92643	0.354222	0.855008
AT1G04540	13.8956	5.23258	2.49249	2.09934	NA	NA
AT1G04550	862.397	-0.0858923	0.169512	-0.506704	0.612363	0.94012
AT1G04555	257.296	-0.352871	0.210109	-1.67947	0.0930615	0.58455
AT1G04570	80.6243	0.774055	0.819419	0.94464	0.344843	0.849407
AT1G04590	683.731	-0.20196	0.169147	-1.19399	0.232482	0.766518
AT1G04600	48.9007	0.143222	0.585138	0.244767	0.806637	0.974684
AT1G04620	3574.18	-0.041084	0.100444	-0.409023	0.682522	0.954874
AT1G04630	1150.37	-0.0283508	0.144753	-0.195857	0.844722	0.981003
AT1G04635	30.7977	0.0028426	0.520772	0.00545843	0.995645	0.998419
AT1G04640	2900.24	-0.0212718	0.123758	-0.171883	0.86353	0.982329
AT1G04650	69.7475	0.252139	0.4779	0.527597	0.597779	0.936935
AT1G04680	3597.19	0.157168	0.96616	0.162673	0.870776	0.983104
AT1G04690	4490.63	-0.0368495	0.125621	-0.293338	0.769264	0.969609
AT1G04700	36.6634	-0.074613	0.70819	-0.105357	0.916092	0.990055
AT1G04710	1394.11	0.265713	0.220064	1.20743	0.227266	0.763136
AT1G04730	271.604	0.0785823	0.513203	0.153121	0.878303	0.983713
AT1G04750	3410.02	-0.0315741	0.148294	-0.212915	0.831393	0.977328
AT1G04760	33.7444	1.07615	0.487187	2.20891	0.027181	0.372691
AT1G04770	2283.41	-0.643261	0.744711	-0.863773	0.387713	0.870598
AT1G04778	19.9153	-0.653308	0.898375	-0.727211	0.467097	0.898021
AT1G04780	3128.35	0.140176	0.142853	0.981263	0.326463	0.834984
AT1G04790	1057.95	-0.0045363	0.0985803	-0.0460162	0.963297	0.994058
AT1G04800	1203.44	2.52764	1.78469	1.41629	0.15669	0.682472
AT1G04810	2740.38	-0.164004	0.113448	-1.44563	0.148281	0.67334
AT1G04820	10181.5	0.370077	0.449777	0.822801	0.410621	0.879789
AT1G04830	779.167	0.27405	0.143941	1.9039	0.056923	0.490744
AT1G04840	76.331	-0.168337	0.260102	-0.647196	0.517505	0.915145
AT1G04850	4315	0.067247	0.151984	0.44246	0.658157	0.950514
AT1G04860	2238.89	0.00560982	0.202085	0.0277597	0.977854	0.995713
AT1G04870	1505.37	0.167774	0.156504	1.07201	0.283714	0.808769
AT1G04880	7.49767	0.358524	1.56023	0.22979	0.818255	NA
AT1G04900	447.745	-0.0324046	0.157898	-0.205225	0.837397	0.978959
AT1G04910	1297.94	-0.0820978	0.138258	-0.593801	0.552645	0.926254
AT1G04920	72.5953	0.382897	0.52652	0.727222	0.46709	0.898021
AT1G04930	195.556	-0.332979	0.308116	-1.08069	0.279833	0.805066
AT1G04940	2217.37	0.165488	0.106527	1.55349	0.120307	0.638414
AT1G04945	385.424	-0.0403478	0.274664	-0.146898	0.883212	0.985274
AT1G04950	989.858	-0.0199662	0.131685	-0.151621	0.879486	0.984147
AT1G04960	1081.09	-0.0174789	0.15171	-0.115213	0.908276	0.988932
AT1G04970	1055.18	-0.347048	0.196715	-1.76422	0.0776949	0.550635
AT1G04980	619.856	0.08459	0.418517	0.202119	0.839824	0.979356
AT1G04985	1663.93	0.0939792	0.085453	1.09978	0.27143	0.796565
AT1G04990	1319.6	0.000779161	0.157101	0.00495962	0.996043	0.998746
AT1G05000	323.361	-0.263699	0.637062	-0.413931	0.678925	0.954679
AT1G05010	21470	0.0407188	0.158808	0.256402	0.79764	0.973756
AT1G05020	87.3531	0.243249	0.567382	0.428721	0.668126	0.952312
AT1G05030	946.998	0.0564482	0.192831	0.292733	0.769726	0.969609
AT1G05055	488.033	-0.368136	0.165325	-2.22675	0.0259641	0.367318
AT1G05060	851.285	-0.072158	0.141297	-0.510683	0.609573	0.939916
AT1G05065	27.5906	-0.98578	0.520814	-1.89277	0.0583888	0.495206
AT1G05070	898.478	0.0158551	0.177689	0.0892293	0.9289	0.991167
AT1G05087	262.381	-0.230884	0.251987	-0.916255	0.359533	0.857426
AT1G05090	244.709	0.0793239	0.354212	0.223945	0.8228	0.975782
AT1G05100	41.3335	1.00155	0.884442	1.13241	0.257462	0.787647
AT1G05120	1068.76	0.00911269	0.158059	0.0576539	0.954024	0.993135
AT1G05140	2907.89	-0.0274998	0.161474	-0.170305	0.86477	0.982352
AT1G05150	1454.57	0.149132	0.166483	0.895782	0.370369	0.862593
AT1G05160	594.175	-0.0532522	0.151807	-0.350789	0.725747	0.962541
AT1G05170	717.536	-0.380487	0.181078	-2.10124	0.0356202	0.410012
AT1G05180	1508.24	-0.112009	0.12447	-0.899892	0.368178	0.861197
AT1G05190	13554.3	0.0792163	0.174013	0.455231	0.648943	0.949535
AT1G05200	1837.76	-0.211601	0.220443	-0.959888	0.337112	0.843365
AT1G05205	657.449	-0.0944008	0.175902	-0.536667	0.591497	0.935213
AT1G05210	130.699	0.0450969	0.632377	0.0713133	0.943148	0.99195
AT1G05220	12.212	-0.809395	1.08973	-0.742749	0.457634	0.895902
AT1G05230	1039.57	-0.0274638	0.220394	-0.124612	0.90083	0.987819
AT1G05270	1437.54	0.104107	0.134136	0.776132	0.437671	0.88863
AT1G05300	873.239	-0.0540323	0.455606	-0.118594	0.905597	0.988294
AT1G05310	251.883	-0.0408906	0.298706	-0.136892	0.891116	0.986167
AT1G05320	1155.41	-0.0550902	0.159775	-0.344799	0.730246	0.962907
AT1G05340	84.8577	0.281928	0.729128	0.386665	0.699004	0.958248
AT1G05350	1313.41	-0.0474778	0.194074	-0.244638	0.806737	0.974684
AT1G05360	306.298	0.0608193	0.203365	0.299064	0.764891	0.968181
AT1G05370	93.3504	-0.00382866	0.383183	-0.00999172	0.992028	0.997267
AT1G05380	2259.85	-0.145795	0.0964425	-1.51173	0.130602	0.65266
AT1G05385	696.955	-0.0522838	0.203258	-0.257228	0.797003	0.973756
AT1G05400	33.0365	-0.0237834	0.53508	-0.0444483	0.964547	0.994058
AT1G05410	484.196	0.439049	0.172364	2.54722	0.0108586	0.256131
AT1G05420	6.29234	-0.738033	1.65647	-0.445545	0.655926	NA
AT1G05430	1008.86	-0.00616793	0.111448	-0.0553435	0.955865	0.993582
AT1G05460	771.663	0.070922	0.154954	0.457697	0.64717	0.949174
AT1G05470	259.608	0.110788	0.418195	0.264919	0.791072	0.971858
AT1G05490	15.3827	0.364228	0.953271	0.382082	0.7024	0.958404
AT1G05500	1382.11	0.0196251	0.128029	0.153286	0.878173	0.98367
AT1G05520	1771.31	-0.190183	0.125597	-1.51423	0.129968	0.651838
AT1G05540	312.657	0.338076	0.311296	1.08603	0.277466	0.802544
AT1G05550	14.2431	-0.958783	0.791492	-1.21136	0.225757	0.761453
AT1G05560	2667.45	-0.506425	0.220907	-2.29248	0.0218777	0.34644
AT1G05570	5528.17	-0.357239	0.180985	-1.97387	0.048397	0.462592
AT1G05575	134.193	0.164337	0.483359	0.33999	0.733864	0.963591
AT1G05590	703.451	0.0131255	0.181155	0.0724548	0.94224	0.99195
AT1G05600	350.816	-0.0890602	0.281484	-0.316395	0.751703	0.966773
AT1G05610	17.8874	0.990356	0.995545	0.994788	0.319839	0.830246
AT1G05620	372.425	0.391966	0.329445	1.18978	0.234134	0.769046
AT1G05630	4007.32	-0.0729533	0.414379	-0.176054	0.860251	0.982042
AT1G05640	244.015	-0.443478	0.395874	-1.12025	0.262607	0.790924
AT1G05670	237.69	-0.357968	0.248897	-1.43822	0.150372	0.67563
AT1G05675	119.731	-0.119941	0.636992	-0.188293	0.850647	0.981195
AT1G05680	207.29	1.98853	0.816433	2.43563	0.0148658	0.296436
AT1G05690	296.821	-0.043081	0.435248	-0.0989803	0.921154	0.990958
AT1G05710	318.155	-0.0860607	0.42853	-0.200827	0.840833	0.979429
AT1G05720	1099.52	-0.178065	0.109626	-1.62429	0.104314	0.611603
AT1G05730	79.2381	0.499239	0.489563	1.01976	0.30784	0.824514
AT1G05750	352.011	-0.214743	0.185045	-1.16049	0.24585	0.776428
AT1G05760	89.2876	0.111408	0.823586	0.135272	0.892397	0.986167
AT1G05770	26.7838	-0.0538205	0.703378	-0.0765172	0.939008	0.991554
AT1G05780	140.855	0.718434	0.238265	3.01527	0.00256747	0.12418
AT1G05783	23.6358	0.750399	0.827479	0.906849	0.364486	0.86041
AT1G05785	168.779	-0.119876	0.386835	-0.30989	0.756644	0.967221
AT1G05790	1410.86	-0.318611	0.176312	-1.80709	0.070748	0.530876
AT1G05805	2631.62	0.677989	0.135217	5.01408	5.32891e-07	0.000346269
AT1G05810	569.653	0.196202	0.384459	0.510332	0.609819	0.939916
AT1G05820	68.566	-0.215056	0.424186	-0.506986	0.612165	0.94012
AT1G05830	1659.26	-0.0662589	0.0983814	-0.67349	0.500636	0.910478
AT1G05835	24.9526	0.796724	1.21268	0.656995	0.511184	0.913042
AT1G05840	1416.42	-0.110835	0.150567	-0.736114	0.461661	0.896566
AT1G05850	23869.1	-0.0364577	0.340154	-0.10718	0.914646	0.989796
AT1G05860	419.289	0.171238	0.261969	0.653657	0.513333	0.913334
AT1G05870	704.917	0.625114	0.233223	2.68033	0.00735495	0.214537
AT1G05890	2951.7	-0.0264935	0.103095	-0.256982	0.797193	0.973756
AT1G05894	9.11287	1.23054	1.26209	0.975001	0.32956	NA
AT1G05900	558.42	0.0670224	0.214744	0.312104	0.754961	0.967221
AT1G05910	1873.34	-0.345829	0.145562	-2.37582	0.01751	0.313017
AT1G05940	2485.36	-0.186897	0.17679	-1.05717	0.290433	0.812855
AT1G05950	159.13	0.488187	0.551691	0.884893	0.376215	0.86586
AT1G05960	3000.9	-0.0826873	0.140614	-0.588044	0.556502	0.926628
AT1G05970	259.486	0.118899	0.218989	0.542945	0.587167	0.934257
AT1G06000	647.242	0.408306	0.395282	1.03295	0.301628	0.82042
AT1G06010	313.92	0.199713	0.214106	0.932774	0.350936	0.853258
AT1G06020	19.662	0.188957	0.891944	0.211848	0.832225	0.977776
AT1G06040	1658.4	1.07396	0.451538	2.37844	0.017386	0.313017
AT1G06050	210.389	0.453725	0.25783	1.75978	0.0784446	0.553049
AT1G06060	739.474	0.077183	0.160285	0.481535	0.630136	0.944683
AT1G06070	665.071	0.00621393	0.129647	0.0479297	0.961772	0.994058
AT1G06080	65.8979	1.27826	2.25917	0.565808	0.571524	0.929882
AT1G06090	34.8294	-0.385952	1.22477	-0.315122	0.752669	0.966889
AT1G06110	1284.31	-0.188158	0.123624	-1.52202	0.128005	0.650763
AT1G06130	1333.59	-0.0303689	0.103617	-0.293089	0.769454	0.969609
AT1G06140	85.8598	-0.503765	0.340276	-1.48046	0.138751	0.661281
AT1G06143	137.553	0.0386235	0.248225	0.155599	0.876349	0.983265
AT1G06148	8.69073	-0.0292261	1.01086	-0.0289122	0.976935	NA
AT1G06150	2344.82	-0.176714	0.182927	-0.966035	0.334026	0.84071
AT1G06160	228.923	0.313924	1.0099	0.310846	0.755918	0.967221
AT1G06170	7.35526	-0.802747	0.896358	-0.895565	0.370485	NA
AT1G06180	40.9351	-0.304229	0.590795	-0.514948	0.606589	0.939525
AT1G06190	2482.22	0.0821887	0.115535	0.711378	0.47685	0.902457
AT1G06200	1915.01	0.111799	0.141551	0.789816	0.429635	0.885286
AT1G06210	826.235	-0.255205	0.173872	-1.46778	0.142165	0.666126
AT1G06220	3560.18	0.110597	0.13362	0.827702	0.407839	0.878447
AT1G06230	3283.41	0.0611327	0.135439	0.451367	0.651725	0.950047
AT1G06240	1051.92	0.180812	0.211161	0.856273	0.391847	0.872797
AT1G06270	165.784	0.490096	0.36498	1.3428	0.179336	0.710242
AT1G06290	2951.35	-0.148826	0.184931	-0.804766	0.420955	0.883369
AT1G06350	6.26692	3.76404	1.53923	2.44541	0.0144689	NA
AT1G06360	42.7116	3.12383	1.73123	1.8044	0.0711685	0.530876
AT1G06380	431.436	0.264657	0.17078	1.5497	0.121214	0.638794
AT1G06390	2221.11	-0.0384815	0.15849	-0.2428	0.80816	0.97511
AT1G06400	2380.45	0.0784023	0.197882	0.396207	0.691953	0.956792
AT1G06410	6680.45	0.179095	0.307548	0.582332	0.560343	0.927559
AT1G06420	17.944	-0.818309	1.24453	-0.657523	0.510845	0.912858
AT1G06430	4779.7	-0.102398	0.159517	-0.641928	0.52092	0.915693
AT1G06440	122.568	0.0626006	0.32508	0.19257	0.847296	0.981195
AT1G06450	65.54	0.531837	0.399	1.33293	0.182556	0.714981
AT1G06460	15585.4	0.393437	0.139382	2.82273	0.0047617	0.172094
AT1G06470	910.689	0.131864	0.168763	0.781352	0.434595	0.887368
AT1G06475	112.314	1.69513	0.654778	2.58886	0.00962932	0.239226
AT1G06490	186.807	0.0737122	0.561411	0.131298	0.895539	0.98675
AT1G06500	509.155	-0.187523	0.219322	-0.855014	0.392543	0.872797
AT1G06510	1150.37	0.0259706	0.148208	0.175231	0.860898	0.982242
AT1G06515	362.261	0.118214	0.267572	0.441804	0.658631	0.950859
AT1G06520	80.8545	-0.181038	0.487061	-0.371694	0.710121	0.959568
AT1G06530	4333.79	0.115043	0.177926	0.646574	0.517908	0.915145
AT1G06540	109.326	1.06423	0.331132	3.2139	0.00130944	0.0828022
AT1G06550	1050.2	0.230582	0.172239	1.33873	0.180658	0.712573
AT1G06560	661.811	0.081239	0.158988	0.510976	0.609368	0.939916
AT1G06570	954.945	0.0114077	0.446513	0.0255484	0.979618	0.995825
AT1G06580	109.218	0.354791	0.309745	1.14543	0.252032	0.783278
AT1G06590	346.874	0.116287	0.220133	0.528258	0.59732	0.936754
AT1G06620	173.413	-0.456627	0.595736	-0.766491	0.443384	0.891689
AT1G06630	529.517	0.176511	0.142466	1.23898	0.215355	0.752389
AT1G06640	2155.98	-0.0165867	0.459373	-0.0361073	0.971197	0.994578
AT1G06645	1097.2	0.00323154	0.176441	0.0183151	0.985387	0.997082
AT1G06650	3595.95	0.0862942	0.135277	0.637905	0.523535	0.916156
AT1G06660	15.6137	1.33461	1.41821	0.94105	0.346679	0.850074
AT1G06670	2375.82	-0.0463698	0.171043	-0.271101	0.786314	0.971066
AT1G06680	182604	0.260747	0.268804	0.970025	0.332034	0.839057
AT1G06690	2061.13	-0.057606	0.205249	-0.280664	0.778968	0.970926
AT1G06700	2954.31	-0.109818	0.106103	-1.03502	0.300661	0.819489
AT1G06710	319.501	-0.243657	0.193922	-1.25646	0.208947	0.74463
AT1G06720	2263.51	0.270521	0.19601	1.38014	0.167543	0.696055
AT1G06730	513.29	-0.120694	0.14867	-0.811825	0.416892	0.883369
AT1G06740	155.645	-0.0382904	0.346423	-0.110531	0.911989	0.989685
AT1G06760	7543.63	-1.21466	0.20029	-6.06449	1.32369e-09	1.84525e-06
AT1G06770	438.132	-0.00146481	0.15814	-0.00926278	0.992609	0.997586
AT1G06780	628.493	-0.0738216	0.18266	-0.404148	0.686104	0.955576
AT1G06790	337.048	0.257472	0.234991	1.09567	0.273223	0.798731
AT1G06800	813.726	-0.220502	0.202395	-1.08946	0.275951	0.800989
AT1G06820	1931.63	-0.0285041	0.130738	-0.218024	0.827411	0.976742
AT1G06830	649.449	-0.949059	0.451331	-2.1028	0.035483	0.410012
AT1G06840	938.927	-0.34514	0.174692	-1.97571	0.0481875	0.462189
AT1G06850	378.393	0.413468	0.439798	0.940131	0.347151	0.850203
AT1G06870	736.378	0.149971	0.139652	1.07388	0.282874	0.808343
AT1G06890	2521.7	0.0224493	0.0969808	0.231482	0.81694	0.975396
AT1G06900	1979.92	-0.0198806	0.0926019	-0.214689	0.830009	0.977299
AT1G06910	194.84	0.131246	0.176151	0.745074	0.456227	0.895529
AT1G06950	7399.53	0.0334277	0.13271	0.251885	0.80113	0.973823
AT1G06960	538.209	0.25754	0.13783	1.86853	0.0616884	0.502141
AT1G06980	76.9027	0.204933	0.666626	0.307419	0.758525	0.967221
AT1G07000	4120.89	-0.194634	0.401508	-0.484758	0.627848	0.944405
AT1G07010	1810.05	-0.30179	0.335033	-0.900777	0.367707	0.860754
AT1G07020	593.709	-0.193035	0.366738	-0.526358	0.59864	0.937086
AT1G07030	1294.14	-0.160414	0.249043	-0.644123	0.519496	0.915164
AT1G07040	1709.4	0.158982	0.199013	0.798852	0.424376	0.884814
AT1G07050	3336.08	0.802843	0.503038	1.59599	0.110491	0.623576
AT1G07070	472.865	0.049003	0.26287	0.186415	0.852119	0.981195
AT1G07080	5155.29	0.0531295	0.1169	0.454487	0.649478	0.949535
AT1G07090	796.81	-1.25362	0.371746	-3.37226	0.000745546	0.0592788
AT1G07110	9827.02	-0.0291883	0.14524	-0.200967	0.840725	0.979429
AT1G07120	11.1428	-0.194203	1.26008	-0.15412	0.877515	0.98346
AT1G07130	170.105	0.159481	0.345243	0.461939	0.644125	0.948345
AT1G07135	3124.64	1.85124	0.772382	2.39679	0.0165392	0.308274
AT1G07140	8089.57	0.0295254	0.165449	0.178456	0.858365	0.98162
AT1G07150	152.592	0.969887	0.749419	1.29418	0.195602	0.731511
AT1G07170	750.412	-0.230685	0.197935	-1.16546	0.243835	0.774976
AT1G07180	359.194	0.445176	0.54849	0.811639	0.416999	0.883369
AT1G07200	2048.26	-0.134461	0.299336	-0.449196	0.65329	0.950047
AT1G07210	1370.87	-0.200599	0.135411	-1.48141	0.138497	0.660886
AT1G07220	1058.22	-0.179632	0.113666	-1.58035	0.114027	0.629223
AT1G07230	2627.24	-0.406095	0.109583	-3.70581	0.000210714	0.0277687
AT1G07240	1343.45	-0.680053	0.303711	-2.23914	0.0251466	0.362558
AT1G07250	2304.24	-0.176291	0.222058	-0.793897	0.427255	0.885262
AT1G07260	39.3983	0.00147454	0.79089	0.00186441	0.998512	0.999575
AT1G07270	27.961	1.01626	0.916864	1.10841	0.267683	0.794523
AT1G07280	8076.56	-0.77241	0.286313	-2.69779	0.00698024	0.211004
AT1G07290	60.5429	-0.272193	0.359846	-0.756414	0.449401	0.893423
AT1G07300	289.419	-0.207744	0.370505	-0.560705	0.574999	0.930848
AT1G07310	3080.62	-0.111042	0.158354	-0.70123	0.48316	0.904544
AT1G07320	16389.2	-0.00542939	0.196483	-0.0276329	0.977955	0.995713
AT1G07330	10.6324	-0.343973	0.963628	-0.356956	0.721125	0.9609
AT1G07350	1936.41	0.130685	0.428958	0.304656	0.760628	0.967221
AT1G07360	1721.02	-0.225832	0.159343	-1.41727	0.156405	0.682377
AT1G07370	362.139	0.25068	0.627286	0.399627	0.689432	0.956179
AT1G07380	537.432	-0.296092	0.225987	-1.31021	0.190123	0.724067
AT1G07390	147.672	0.101566	0.312678	0.324825	0.745314	0.965946
AT1G07400	29.3856	0.448125	1.26291	0.354834	0.722714	0.9609
AT1G07410	49.9575	-0.27845	0.31886	-0.873269	0.382517	0.86785
AT1G07420	847.931	0.330904	0.166387	1.98876	0.0467276	0.455855
AT1G07430	406.819	-0.552672	0.527408	-1.0479	0.294684	0.815902
AT1G07440	4323.46	0.514137	0.215042	2.39087	0.0168084	0.308623
AT1G07450	8.82914	-0.0769391	1.3765	-0.0558949	0.955426	NA
AT1G07470	1405.52	-0.136349	0.133455	-1.02168	0.306931	0.823877
AT1G07480	1309.43	-0.204943	0.179365	-1.1426	0.253204	0.783622
AT1G07485	20.9393	1.45659	0.620986	2.34561	0.0189958	0.32453
AT1G07490	74.4983	1.02638	0.947925	1.08276	0.278913	0.804014
AT1G07500	6.19047	3.45521	2.19291	1.57562	0.115113	NA
AT1G07510	1701.19	0.0816543	0.14048	0.581253	0.56107	0.927733
AT1G07520	752.69	-0.180134	0.234754	-0.767332	0.442884	0.891594
AT1G07530	1769.7	0.127401	0.238873	0.533344	0.593795	0.93581
AT1G07570	166.574	-0.290799	0.437213	-0.66512	0.505974	0.911779
AT1G07590	20138.7	-0.186885	0.273812	-0.682529	0.494904	0.908419
AT1G07600	912.408	-0.574548	0.528795	-1.08652	0.277247	0.802186
AT1G07610	543.569	-0.816409	0.308369	-2.64751	0.00810874	0.22384
AT1G07615	585.197	-0.21263	0.133155	-1.59686	0.110297	0.623576
AT1G07620	651.387	-0.938904	0.413665	-2.26972	0.0232244	0.356095
AT1G07630	1539.28	-0.579944	0.205527	-2.82174	0.00477632	0.172094
AT1G07640	4136.32	-0.305126	0.202576	-1.50622	0.13201	0.652831
AT1G07650	4257.6	-0.237152	0.284625	-0.833206	0.404728	0.877152
AT1G07660	820.013	-0.0352375	0.133835	-0.263291	0.792326	0.972234
AT1G07670	2582.07	-0.327346	0.108004	-3.03087	0.00243852	0.120292
AT1G07700	1669.62	0.354224	0.117014	3.02718	0.00246844	0.121133
AT1G07705	875.19	-0.119588	0.138718	-0.86209	0.388638	0.871194
AT1G07710	5.08701	-0.765917	1.5675	-0.488624	0.625108	NA
AT1G07720	4527.91	-0.204859	0.228237	-0.897569	0.369415	0.862076
AT1G07725	5.10608	0.601899	1.77203	0.339667	0.734107	NA
AT1G07730	17.8455	6.32706	4.92946	1.28352	0.19931	0.734702
AT1G07740	309.56	-0.187448	0.193622	-0.968114	0.332987	0.839848
AT1G07745	228.881	-0.12329	0.257515	-0.478766	0.632105	0.944683
AT1G07750	1272.44	-0.0119003	0.230472	-0.0516346	0.95882	0.993892
AT1G07770	6111.61	0.150146	0.144091	1.04203	0.2974	0.818273
AT1G07780	720.648	0.335284	0.238182	1.40768	0.159225	0.685187
AT1G07790	643.723	-0.097295	0.268853	-0.361889	0.717435	0.9609
AT1G07810	2362.3	-0.348306	0.158248	-2.20102	0.0277348	0.376629
AT1G07820	1596.84	-0.0733663	0.320391	-0.22899	0.818877	0.975464
AT1G07830	633.224	-0.139708	0.128691	-1.08561	0.277651	0.802709
AT1G07840	621.971	0.0525443	0.231395	0.227077	0.820364	0.975547
AT1G07870	398.698	0.289507	0.291666	0.992601	0.320905	0.831309
AT1G07880	147.407	0.290068	0.386551	0.750401	0.453013	0.893641
AT1G07890	24238.5	0.740603	0.306795	2.414	0.0157787	0.304889
AT1G07900	108.71	-1.12101	0.588597	-1.90454	0.0568401	0.490744
AT1G07902	13.3281	0.582007	0.99517	0.584832	0.55866	0.926897
AT1G07910	972.463	-0.236842	0.190076	-1.24604	0.21275	0.748426
AT1G07920	32077.5	0.0895426	0.176868	0.506269	0.612668	0.94012
AT1G07930	24076	0.089323	0.219565	0.406818	0.684142	0.95519
AT1G07940	25410.4	0.184826	0.196704	0.939614	0.347416	0.850227
AT1G07950	576.468	-0.228059	0.157372	-1.44917	0.147291	0.67237
AT1G07960	625.374	0.0719784	0.150321	0.478831	0.632059	0.944683
AT1G07970	723.803	-0.0661443	0.148321	-0.445952	0.655632	0.950461
AT1G07980	777.586	-0.362339	0.150922	-2.40083	0.0163581	0.306718
AT1G07990	2775.41	-0.0996312	0.101835	-0.978356	0.327898	0.835939
AT1G08000	480.596	-0.00468071	0.219656	-0.0213093	0.982999	0.996591
AT1G08010	651.203	-0.0838599	0.201791	-0.415579	0.677718	0.954122
AT1G08030	927.098	0.0105045	0.230348	0.0456026	0.963627	0.994058
AT1G08040	1082.67	0.0971744	0.140815	0.690086	0.49014	0.907157
AT1G08050	568.487	-0.465038	0.22031	-2.11083	0.0347868	0.406955
AT1G08060	1499.03	-0.214767	0.146999	-1.46101	0.144014	0.668888
AT1G08070	99.6247	0.0116377	0.26316	0.0442228	0.964727	0.994058
AT1G08080	12.9218	-0.624892	1.33607	-0.46771	0.639992	0.947815
AT1G08090	60.4224	0.0148942	0.649442	0.0229338	0.981703	0.996315
AT1G08110	5499.04	0.0531215	0.0999024	0.531734	0.59491	0.936123
AT1G08125	902.757	0.0350389	0.106484	0.329052	0.742116	0.965946
AT1G08130	1280.56	0.172967	0.193586	0.893492	0.371594	0.862791
AT1G08160	365.513	0.164194	0.555893	0.29537	0.767711	0.969233
AT1G08165	40.8889	0.934126	0.585039	1.59669	0.110335	0.623576
AT1G08170	13.1652	1.8679	1.10429	1.69149	0.0907442	0.579509
AT1G08180	96.849	-0.508847	0.374518	-1.35867	0.17425	0.705235
AT1G08190	7737.56	0.0821269	0.12851	0.639069	0.522778	0.916026
AT1G08200	8066.99	0.175189	0.141277	1.24004	0.214961	0.752085
AT1G08210	661.997	-0.0522858	0.188886	-0.276811	0.781925	0.970926
AT1G08220	229.717	-0.000233323	0.270426	-0.000862797	0.999312	0.999775
AT1G08230	791.471	0.0965203	0.465772	0.207226	0.835833	0.97841
AT1G08250	641.266	-0.901541	0.334461	-2.6955	0.0070282	0.211271
AT1G08260	747.579	0.304446	0.316425	0.962143	0.335978	0.842358
AT1G08270	29.3771	0.128085	0.472716	0.270955	0.786426	0.971066
AT1G08280	257.709	-0.519829	0.245785	-2.11498	0.034432	0.405845
AT1G08290	42.0276	-0.0763912	0.468028	-0.16322	0.870346	0.983104
AT1G08300	193.366	0.216502	0.245423	0.882158	0.377691	0.866157
AT1G08310	43.564	3.59098	1.35681	2.64664	0.00812964	0.223969
AT1G08315	838.972	0.0370986	0.23707	0.156488	0.875649	0.983265
AT1G08340	61.2728	0.806097	1.1746	0.686271	0.492542	0.907933
AT1G08350	285.971	-0.181622	0.195177	-0.930551	0.352086	0.854109
AT1G08360	7960.71	0.126161	0.100489	1.25548	0.209304	0.744929
AT1G08370	1221.82	-0.0268674	0.147048	-0.182711	0.855024	0.981195
AT1G08380	97691.3	0.507869	0.364274	1.3942	0.163258	0.689611
AT1G08390	116.78	0.065599	0.31076	0.211092	0.832815	0.977854
AT1G08400	248.121	-0.39769	0.222233	-1.78952	0.0735315	0.537991
AT1G08410	884.25	0.199491	0.2026	0.984654	0.324794	0.834072
AT1G08420	4522.92	-0.177992	0.142173	-1.25194	0.210592	0.745775
AT1G08450	10231.9	-0.27976	0.340259	-0.822196	0.410965	0.879926
AT1G08460	2189.29	-0.418753	0.244542	-1.7124	0.0868234	0.57249
AT1G08465	438.86	-0.00229482	0.241665	-0.00949587	0.992424	0.997452
AT1G08470	1027.88	0.0471046	0.190304	0.247523	0.804503	0.974271
AT1G08480	2259.55	0.104203	0.0911706	1.14295	0.25306	0.783622
AT1G08490	2783.25	0.000101961	0.129397	0.000787967	0.999371	0.999775
AT1G08500	168.495	0.478282	0.6385	0.749071	0.453814	0.893988
AT1G08510	8205.34	-0.102239	0.3015	-0.339103	0.734532	0.963882
AT1G08520	11360.4	0.0577357	0.134473	0.429346	0.667671	0.952312
AT1G08530	569.8	0.106043	0.187178	0.566534	0.571031	0.929739
AT1G08540	5301.03	-0.0580106	0.139456	-0.415978	0.677426	0.953853
AT1G08550	6100.65	0.1772	0.144638	1.22512	0.220529	0.757088
AT1G08560	195.837	0.75825	0.585891	1.29418	0.195603	0.731511
AT1G08570	4795.35	0.0674538	0.320706	0.210329	0.833411	0.977885
AT1G08580	992.54	0.371397	0.161537	2.29914	0.0214969	0.344463
AT1G08600	1448.87	0.0821999	0.148141	0.554878	0.578978	0.932661
AT1G08610	402.322	0.0947316	0.3387	0.279692	0.779714	0.970926
AT1G08620	1422.94	-0.122323	0.16581	-0.737732	0.460678	0.896543
AT1G08630	14.7089	0.389413	0.895589	0.434812	0.663699	0.951788
AT1G08640	3545.49	0.248462	0.167651	1.48202	0.138335	0.660471
AT1G08650	4551.55	-0.599941	0.376312	-1.59426	0.110877	0.624194
AT1G08660	1677.68	-0.0624337	0.0847463	-0.736714	0.461296	0.896543
AT1G08680	1191.52	0.0395043	0.104603	0.377661	0.705683	0.958404
AT1G08700	1415.66	-0.14104	0.124823	-1.12993	0.258507	0.787647
AT1G08710	458.827	-0.000302141	0.19128	-0.00157957	0.99874	0.999588
AT1G08720	1705.31	-0.229889	0.115351	-1.99296	0.0462662	0.45374
AT1G08730	52.3585	0.549738	0.503965	1.09082	0.27535	0.800972
AT1G08750	460.417	0.0173357	0.324453	0.0534306	0.957389	0.993811
AT1G08760	821.626	-0.0584384	0.151095	-0.386767	0.698929	0.958248
AT1G08770	621.107	-0.34575	0.222991	-1.55051	0.121019	0.638794
AT1G08780	630.205	-0.0733265	0.133461	-0.549422	0.582716	0.93328
AT1G08800	1106.3	-0.469036	0.356095	-1.31717	0.187783	0.721074
AT1G08810	305.25	0.147041	0.348696	0.42169	0.673251	0.953208
AT1G08820	1870.05	-0.142346	0.137251	-1.03712	0.299678	0.81886
AT1G08830	8058.82	-0.065691	0.369797	-0.177641	0.859005	0.98169
AT1G08840	464.338	-0.0564457	0.217231	-0.259842	0.794986	0.973262
AT1G08845	238.685	0.527916	0.213626	2.47122	0.0134653	0.284144
AT1G08880	2437.88	-0.267162	0.196466	-1.35983	0.173882	0.704956
AT1G08890	1172.05	0.400952	0.303709	1.32018	0.186773	0.72027
AT1G08900	1380.52	0.0474598	0.165019	0.287602	0.773651	0.970266
AT1G08910	1052.36	0.135519	0.139465	0.971709	0.331195	0.838286
AT1G08920	747.95	0.630169	0.349937	1.8008	0.0717338	0.533025
AT1G08930	12208.1	-0.0730904	0.519324	-0.140741	0.888074	0.985971
AT1G08940	450.902	-0.288363	0.250543	-1.15095	0.249753	0.780333
AT1G08960	434.267	-0.0360669	0.220998	-0.163201	0.87036	0.983104
AT1G08970	1998.05	0.0270854	0.121197	0.223482	0.823161	0.975782
AT1G08980	4193.56	0.161013	0.21177	0.760321	0.447063	0.893159
AT1G09000	127.163	0.369355	0.355493	1.03899	0.298808	0.818273
AT1G09010	3197.98	-0.0247527	0.128094	-0.193238	0.846772	0.981195
AT1G09020	2443.39	-0.203475	0.127786	-1.59231	0.111315	0.624926
AT1G09040	199.483	-0.0643894	0.2998	-0.214774	0.829943	0.977299
AT1G09050	227.406	0.0300862	0.331273	0.09082	0.927636	0.991167
AT1G09060	2187.66	0.341219	0.121063	2.81853	0.00482446	0.172681
AT1G09070	11561.7	0.190738	0.425805	0.447948	0.654191	0.950047
AT1G09080	82.2822	1.66461	1.01958	1.63264	0.102544	0.607646
AT1G09100	1486.11	-0.160134	0.189369	-0.84562	0.397765	0.874386
AT1G09130	10066.8	-0.0658022	0.115773	-0.568373	0.569782	0.929444
AT1G09140	3412.78	0.166968	0.154724	1.07913	0.280528	0.806023
AT1G09150	1270.35	0.0558076	0.0982495	0.568019	0.570022	0.929475
AT1G09155	11.815	-1.29238	1.20411	-1.07331	0.283134	0.808636
AT1G09160	1081.57	0.458962	0.344317	1.33296	0.182544	0.714981
AT1G09170	14.0309	-0.991144	1.25246	-0.791355	0.428737	0.885262
AT1G09180	40.4275	1.22928	0.634879	1.93625	0.0528374	0.479609
AT1G09190	194.407	0.213696	0.218872	0.976348	0.328892	0.836603
AT1G09195	645.882	-0.0481674	0.154069	-0.312635	0.754558	0.967221
AT1G09200	1085.3	0.308643	0.701156	0.440191	0.659799	0.950859
AT1G09210	3809.9	0.326467	0.237692	1.37349	0.169601	0.699489
AT1G09220	81.4926	0.146336	0.35164	0.416152	0.677298	0.953853
AT1G09230	315.322	0.292574	0.214585	1.36344	0.172744	0.702963
AT1G09240	348.507	-1.53931	0.79832	-1.92818	0.0538323	0.481908
AT1G09250	559.704	-0.628711	0.481248	-1.30642	0.191411	0.725995
AT1G09270	2729.33	-0.0915596	0.112532	-0.813635	0.415854	0.883368
AT1G09280	833.674	-0.280722	0.126155	-2.22521	0.0260674	0.368227
AT1G09290	496.316	0.140579	0.123367	1.13952	0.254485	0.784996
AT1G09300	504.072	-0.167947	0.173505	-0.967965	0.333062	0.839848
AT1G09310	37153.5	0.0751102	0.240409	0.312427	0.754716	0.967221
AT1G09320	495.032	0.310075	0.184894	1.67704	0.0935343	0.585848
AT1G09330	999.333	-0.00720677	0.145696	-0.0494644	0.960549	0.994058
AT1G09340	30835.2	0.0220284	0.201213	0.109478	0.912823	0.989685
AT1G09350	221.874	0.0394938	1.40673	0.0280748	0.977602	0.995713
AT1G09390	527.825	-0.617756	0.40502	-1.52525	0.127197	0.649217
AT1G09410	71.6258	-0.431435	0.377266	-1.14358	0.252797	0.783622
AT1G09415	1206.17	0.0386479	0.210022	0.184018	0.853999	0.981195
AT1G09420	187.597	0.18278	0.309488	0.590587	0.554797	0.926558
AT1G09430	3301.81	-0.290213	0.201456	-1.44058	0.149703	0.675204
AT1G09440	423.565	0.132935	0.242973	0.547119	0.584297	0.933443
AT1G09450	19.0077	0.150074	1.18345	0.12681	0.899091	0.98758
AT1G09460	62.2946	-0.385781	0.981096	-0.393215	0.694161	0.9574
AT1G09470	21.2129	0.437337	0.56159	0.778748	0.436128	0.887792
AT1G09480	64.4565	-0.425362	0.853431	-0.498414	0.618193	0.94166
AT1G09490	1827.91	-0.03116	0.136012	-0.229098	0.818793	0.975464
AT1G09500	271.974	-1.86621	0.816007	-2.28701	0.0221955	0.347964
AT1G09520	954.705	0.250576	0.22467	1.11531	0.264718	0.79276
AT1G09530	1120.34	0.0346464	0.251269	0.137886	0.890331	0.985978
AT1G09540	4.6899	1.08976	2.06222	0.528439	0.597195	NA
AT1G09560	3255.89	-0.161093	0.386457	-0.416847	0.67679	0.953853
AT1G09570	4081.07	-0.227086	0.254609	-0.891903	0.372445	0.863585
AT1G09575	123.159	0.494848	0.534429	0.925938	0.354478	0.855054
AT1G09580	238.071	-0.188924	0.229938	-0.821632	0.411286	0.880113
AT1G09590	6055.82	0.193169	0.222135	0.8696	0.384519	0.869018
AT1G09610	25.1532	-0.123427	1.2251	-0.100749	0.91975	0.990858
AT1G09620	6333.47	0.0728654	0.103461	0.70428	0.481259	0.903729
AT1G09630	812.696	-0.138141	0.243031	-0.56841	0.569757	0.929444
AT1G09640	9634.41	0.172805	0.163817	1.05487	0.291485	0.813265
AT1G09645	628.281	-0.254301	0.156391	-1.62606	0.103937	0.610533
AT1G09660	1618.98	0.355294	0.1488	2.38772	0.016953	0.309857
AT1G09680	258.977	-0.110485	0.224175	-0.492853	0.622117	0.942371
AT1G09690	14069.9	0.0525117	0.157486	0.333438	0.738804	0.964744
AT1G09700	528.869	0.0953193	0.147631	0.645657	0.518502	0.915145
AT1G09710	502.214	0.185942	0.256734	0.72426	0.468906	0.898609
AT1G09730	1621.48	0.0585551	0.0788545	0.742571	0.457741	0.895902
AT1G09740	597.793	-0.504628	0.228384	-2.20956	0.0271358	0.372691
AT1G09750	4871.12	0.350047	0.724288	0.483299	0.628883	0.944683
AT1G09760	1052.15	0.0853106	0.141409	0.603291	0.546315	0.924169
AT1G09770	5823.51	-0.0255918	0.077742	-0.32919	0.742012	0.965946
AT1G09780	6524.48	-0.280934	0.151648	-1.85254	0.063949	0.510192
AT1G09794	136.033	0.575991	0.241448	2.38558	0.0170524	0.310475
AT1G09795	7913.05	0.0673188	0.112786	0.596871	0.550594	0.9253
AT1G09800	363.843	-0.13029	0.174921	-0.744848	0.456364	0.895529
AT1G09810	456.158	0.113414	0.207403	0.546828	0.584497	0.933512
AT1G09812	25.6237	0.133854	0.917544	0.145883	0.884014	0.985339
AT1G09815	952.255	-0.294832	0.145718	-2.0233	0.043042	0.440771
AT1G09820	208.609	-0.0258572	0.183103	-0.141216	0.887699	0.985915
AT1G09830	1779.63	-0.0517082	0.182871	-0.282757	0.777363	0.970926
AT1G09840	2031.42	-0.0897002	0.125656	-0.713855	0.475317	0.901297
AT1G09850	2057.14	0.0996879	0.146138	0.682149	0.495144	0.908419
AT1G09870	789.027	0.0424918	0.150487	0.282363	0.777665	0.970926
AT1G09880	8.26041	0.201563	1.81073	0.111316	0.911366	NA
AT1G09890	57.9423	0.697293	0.773837	0.901085	0.367543	0.860754
AT1G09900	670.325	-0.116695	0.241774	-0.48266	0.629337	0.944683
AT1G09910	1179.86	-0.190646	0.172781	-1.1034	0.269855	0.795653
AT1G09920	852.627	0.0379419	0.117434	0.323091	0.746626	0.965946
AT1G09930	7.96531	-1.25837	1.15633	-1.08825	0.276485	NA
AT1G09932	189.712	0.0637786	0.460463	0.13851	0.889838	0.985971
AT1G09940	1098.59	0.0501976	0.184045	0.272747	0.785048	0.970926
AT1G09950	44.4857	2.34227	1.20241	1.94799	0.0514164	0.473334
AT1G09960	340.714	-0.103809	0.161717	-0.641918	0.520927	0.915693
AT1G09970	17539	-0.358809	0.247955	-1.44707	0.147876	0.67334
AT1G09980	1398.14	-0.200701	0.138655	-1.44749	0.147761	0.67334
AT1G09995	85.3518	0.409649	0.364532	1.12377	0.261112	0.789868
AT1G10000	28.6326	0.0846264	1.06754	0.0792721	0.936816	0.991533
AT1G10020	4581.42	0.302838	0.740244	0.409105	0.682462	0.954874
AT1G10030	281.375	-0.0254784	0.242257	-0.105171	0.91624	0.990055
AT1G10040	171.402	-0.65692	0.261608	-2.51108	0.0120361	0.266833
AT1G10050	1000.41	-0.0931283	0.150346	-0.619425	0.535636	0.921301
AT1G10060	503.369	0.288547	0.340136	0.848329	0.396255	0.873447
AT1G10070	104.815	0.179268	1.06834	0.1678	0.86674	0.982693
AT1G10090	2297.7	0.310731	0.263339	1.17996	0.238015	0.771532
AT1G10095	225.248	-0.22821	0.226209	-1.00884	0.313049	0.826726
AT1G10110	13.3298	-1.07242	0.764718	-1.40237	0.160805	0.686698
AT1G10120	959.245	0.910263	0.46217	1.96954	0.0488909	0.464545
AT1G10130	1900.14	0.046004	0.096546	0.476499	0.633719	0.945311
AT1G10140	507.07	0.526601	0.443967	1.18613	0.235573	0.770014
AT1G10150	1586.89	0.92205	0.32837	2.80796	0.00498565	0.175607
AT1G10155	76.4173	0.0276754	0.499197	0.0554399	0.955788	0.993582
AT1G10170	3580.36	-0.18985	0.166018	-1.14355	0.25281	0.783622
AT1G10180	719.414	-0.152974	0.171537	-0.891785	0.372508	0.863625
AT1G10200	4174.33	0.147162	0.117404	1.25347	0.210035	0.744947
AT1G10210	648.91	-0.170138	0.214505	-0.793167	0.42768	0.885262
AT1G10230	212.05	0.308622	0.279566	1.10393	0.269622	0.795653
AT1G10240	322.123	0.0815935	0.147925	0.551587	0.581231	0.932988
AT1G10270	1074.62	0.0933965	0.229032	0.407789	0.683429	0.954885
AT1G10280	262.109	-0.0851358	0.203522	-0.418312	0.675719	0.953666
AT1G10290	4886.03	-0.175723	0.0968611	-1.81417	0.0696514	0.526995
AT1G10310	1305.06	-0.221771	0.155262	-1.42837	0.153185	0.679525
AT1G10320	1256.14	-0.110614	0.175566	-0.630045	0.528665	0.918219
AT1G10330	72.9074	-0.00470224	0.33235	-0.0141485	0.988712	0.997208
AT1G10340	800.671	0.35154	0.266206	1.32055	0.18665	0.72027
AT1G10350	644.684	-0.125048	0.158271	-0.790085	0.429478	0.885286
AT1G10360	2039.33	0.345268	0.177822	1.94165	0.0521797	0.475931
AT1G10370	152.489	0.865983	0.576729	1.50154	0.133215	0.653895
AT1G10380	512.112	0.227909	0.474965	0.479843	0.631339	0.944683
AT1G10390	4823.18	-0.0190961	0.113947	-0.167588	0.866908	0.982725
AT1G10410	751.956	-0.0295055	0.366284	-0.0805538	0.935797	0.991533
AT1G10417	44.3112	-0.243679	0.639731	-0.380909	0.703271	0.958404
AT1G10430	993.13	0.0559586	0.161086	0.347382	0.728304	0.962904
AT1G10450	1319.12	0.106508	0.168459	0.632251	0.527223	0.917816
AT1G10460	9.35488	-0.798329	1.38753	-0.57536	0.565048	NA
AT1G10470	6868.17	0.148299	0.273973	0.541289	0.588308	0.934715
AT1G10490	1280.33	0.245706	0.167831	1.46401	0.143191	0.668335
AT1G10500	3866.23	-0.0320001	0.150389	-0.212782	0.831497	0.977328
AT1G10510	1869.7	0.151931	0.162159	0.936924	0.348798	0.851424
AT1G10520	59.2576	0.0697698	0.376251	0.185434	0.852889	0.981195
AT1G10522	736.531	-0.0801474	0.204555	-0.391813	0.695196	0.9574
AT1G10530	15.6897	-0.450159	1.06467	-0.422816	0.672429	0.95287
AT1G10550	290.004	3.01313	2.14412	1.4053	0.159932	0.685738
AT1G10560	159.642	1.13976	0.510359	2.23324	0.025533	0.363858
AT1G10570	1210.05	0.0450681	0.139866	0.322225	0.747282	0.965946
AT1G10580	2073.08	-0.0568778	0.15561	-0.365515	0.714727	0.960645
AT1G10585	34.9658	0.197564	1.14815	0.172071	0.863381	0.982329
AT1G10590	5263.76	0.033632	0.104765	0.321023	0.748193	0.965976
AT1G10600	746.834	-0.222649	0.185287	-1.20164	0.229502	0.764825
AT1G10610	414.66	0.0546533	0.240904	0.226868	0.820527	0.975547
AT1G10630	2317.59	0.150693	0.157459	0.957028	0.338553	0.844657
AT1G10640	44.9983	3.08919	1.2135	2.54569	0.0109063	0.256393
AT1G10650	608.501	0.546126	0.312658	1.74672	0.0806858	0.559167
AT1G10657	280.249	2.02081	0.65987	3.06244	0.00219541	0.113524
AT1G10660	1002.23	-0.0865532	0.202442	-0.427546	0.668982	0.952312
AT1G10670	6860.03	0.104823	0.23591	0.444334	0.656801	0.950461
AT1G10690	135.08	-0.188472	0.341672	-0.551617	0.58121	0.932988
AT1G10700	762.65	-0.294608	0.198383	-1.48504	0.137532	0.659911
AT1G10720	1170.32	-0.32385	0.157576	-2.0552	0.0398598	0.429455
AT1G10730	580.398	-0.0770076	0.183458	-0.419755	0.674665	0.953208
AT1G10740	1072.35	0.191686	0.177493	1.07996	0.280159	0.805391
AT1G10750	49.1567	0.379793	0.548536	0.692375	0.488702	0.905962
AT1G10760	42530.9	0.24189	0.162885	1.48504	0.137534	0.659911
AT1G10770	49.8689	1.32208	1.152	1.14764	NA	NA
AT1G10780	48.6005	0.354144	0.386296	0.916767	0.359265	0.857426
AT1G10790	26.4305	-0.57729	0.51708	-1.11644	0.264233	0.792683
AT1G10800	13.2378	1.14625	1.17783	0.973192	0.330458	0.837426
AT1G10820	828.875	0.00787273	0.160414	0.0490775	0.960858	0.994058
AT1G10830	1205.39	-0.247416	0.185995	-1.33023	0.183443	0.716137
AT1G10840	2740.26	0.192209	0.112918	1.7022	0.088718	0.575651
AT1G10850	347.684	-0.121412	0.451476	-0.268922	0.787989	0.97134
AT1G10865	1034.56	-0.223343	0.167582	-1.33274	0.182618	0.714986
AT1G10870	698.903	0.104772	0.184339	0.568364	0.569788	0.929444
AT1G10890	2973.93	0.107356	0.142316	0.754353	0.450637	0.89355
AT1G10900	1311.72	-0.14303	0.220028	-0.650053	0.515658	0.914585
AT1G10910	1339.03	-0.00374735	0.133821	-0.0280028	0.97766	0.995713
AT1G10920	985.351	-0.0876781	0.231847	-0.378172	0.705303	0.958404
AT1G10930	613.707	-0.0625824	0.299475	-0.208973	0.834469	0.978251
AT1G10940	2917.72	0.0934692	0.116275	0.803863	0.421476	0.883369
AT1G10950	5222.63	0.00953285	0.106567	0.0894544	0.928721	0.991167
AT1G10960	15220.7	0.60759	0.310622	1.95604	0.0504599	0.470901
AT1G10970	504.863	0.0598041	0.279468	0.213992	0.830553	0.977328
AT1G10990	75.047	-0.954595	0.674356	-1.41557	0.156903	0.682472
AT1G11000	150.833	0.556758	1.14034	0.488237	0.625382	0.943507
AT1G11020	556.849	0.177107	0.124169	1.42634	0.15377	0.67999
AT1G11050	1118.2	-0.0100935	0.270596	-0.0373009	0.970245	0.994578
AT1G11060	718.949	-0.108709	0.0937851	-1.15913	0.246404	0.776462
AT1G11090	559.283	0.161669	0.178641	0.904993	0.365469	0.86041
AT1G11100	19.3201	0.8388	0.759439	1.1045	0.269376	0.795653
AT1G11120	14.7887	1.99381	1.19672	1.66606	0.0957007	0.591274
AT1G11125	11.2797	0.887339	1.45703	0.609004	0.542521	0.923411
AT1G11130	761.336	0.419771	0.228143	1.83995	0.0657759	0.516788
AT1G11160	42.2362	-0.203139	0.558641	-0.363631	0.716134	0.9609
AT1G11170	272.864	-0.177984	0.255572	-0.696413	0.48617	0.904918
AT1G11180	743.594	-0.176037	0.214073	-0.822321	0.410894	0.879926
AT1G11190	72.5862	0.217374	0.763558	0.284686	0.775885	0.970926
AT1G11200	586.952	-0.0894751	0.141727	-0.631322	0.52783	0.917816
AT1G11210	1295.1	0.44641	0.490143	0.910775	0.362414	0.859239
AT1G11220	35.7821	1.33316	0.513957	2.59391	0.0094892	0.237469
AT1G11240	1118.67	0.183817	0.115276	1.59457	0.110807	0.624045
AT1G11260	23749.8	0.842098	0.648886	1.29776	0.19437	0.730931
AT1G11270	175.048	0.177698	0.323404	0.54946	0.58269	0.93328
AT1G11280	894.714	0.196739	0.2142	0.918482	0.358367	0.857287
AT1G11290	384.696	0.0857672	0.231808	0.369992	0.711388	0.959722
AT1G11300	95.2818	0.36487	0.484211	0.753535	0.451128	0.89355
AT1G11303	260.143	-0.0397854	0.4958	-0.0802448	0.936043	0.991533
AT1G11310	18914.8	-0.219697	0.170577	-1.28796	0.197759	0.734145
AT1G11320	241.249	0.08041	0.289691	0.277572	0.781341	0.970926
AT1G11330	2481.74	-0.105218	0.508447	-0.206939	0.836057	0.978499
AT1G11340	120.82	-0.280662	0.660127	-0.425164	0.670717	0.952594
AT1G11350	3726.17	-0.468883	0.281559	-1.66531	0.0958511	0.591814
AT1G11360	1853.47	-0.328723	0.174284	-1.88613	0.0592771	0.497386
AT1G11380	1129.79	1.69327	0.413918	4.09083	4.29826e-05	0.0102527
AT1G11390	592.209	0.160639	0.160191	1.0028	0.315957	0.82785
AT1G11400	510.369	0.100192	0.155225	0.645462	0.518628	0.915145
AT1G11410	1123.28	0.676412	0.253804	2.66509	0.00769673	0.218617
AT1G11420	64.949	-0.41226	0.533611	-0.772584	0.439769	0.88964
AT1G11430	4687.57	0.0985486	0.194496	0.506686	0.612375	0.94012
AT1G11440	810.01	-0.199397	0.204551	-0.974806	0.329657	0.837249
AT1G11450	10.4857	0.938666	0.984148	0.953786	0.340192	0.84684
AT1G11475	1211.93	0.0747125	0.117923	0.633569	0.526362	0.917816
AT1G11480	2626.54	-0.194912	0.0963119	-2.02376	0.042995	0.440637
AT1G11500	10.0012	0.688972	1.08434	0.635382	0.525179	0.91702
AT1G11530	1598.29	-0.0591678	0.168282	-0.351598	0.72514	0.962179
AT1G11540	6.54864	-0.984543	1.01675	-0.968328	0.332881	NA
AT1G11545	279.296	-0.401263	0.960851	-0.417612	0.676231	0.953853
AT1G11570	18.7727	0.27506	1.0618	0.259052	0.795595	0.973378
AT1G11580	2241.12	-0.270513	0.254098	-1.0646	0.287056	0.811962
AT1G11630	421.478	0.108333	0.265607	0.407868	0.68337	0.954874
AT1G11650	11472.2	-0.227203	0.151734	-1.49737	0.134296	0.656297
AT1G11660	1552.4	0.10174	0.14886	0.68346	0.494316	0.908419
AT1G11670	60.9952	0.0719998	0.576864	0.124812	0.900672	0.987819
AT1G11680	2780.29	-0.0352594	0.0908285	-0.388197	0.69787	0.958011
AT1G11700	1684.9	-1.51675	0.502519	-3.01829	0.00254208	0.12378
AT1G11710	115.009	0.0889891	0.369365	0.240925	0.809613	0.97511
AT1G11720	2641.2	0.0948246	0.2709	0.350035	0.726312	0.962828
AT1G11730	29.7141	0.171473	0.859842	0.199424	0.841931	0.979895
AT1G11740	31.2226	-0.0898344	1.53127	-0.0586667	0.953218	0.993135
AT1G11750	4572.64	-0.0595775	0.106297	-0.560484	0.575149	0.930848
AT1G11755	513.044	0.0508221	0.283613	0.179195	0.857785	0.98162
AT1G11760	227.908	-0.057505	0.179958	-0.319546	0.749312	0.966263
AT1G11780	286.994	-0.370011	0.266186	-1.39005	0.164514	0.691988
AT1G11785	24.6439	1.35122	1.09314	1.23609	0.216424	0.754092
AT1G11790	829.772	0.395899	0.307516	1.28741	0.197951	0.734145
AT1G11800	503.655	-0.241454	0.19074	-1.26588	0.205555	0.740343
AT1G11820	1223.16	0.0737734	0.179236	0.411599	0.680634	0.954874
AT1G11840	10891.2	0.10621	0.154755	0.686307	0.49252	0.907933
AT1G11850	130.948	2.75001	2.05106	1.34078	0.179993	0.711662
AT1G11860	56325.2	0.124457	0.20891	0.595745	0.551346	0.925862
AT1G11870	1399.49	-0.0508172	0.10771	-0.471794	0.637074	0.946407
AT1G11880	191.055	0.0639271	0.225417	0.283594	0.776721	0.970926
AT1G11890	1171.58	0.243906	0.186342	1.30891	0.190563	0.724603
AT1G11900	100.475	-0.0258831	0.331568	-0.0780626	0.937778	0.991533
AT1G11905	532.991	0.0177565	0.250776	0.0708064	0.943552	0.99195
AT1G11910	24188.1	-0.248507	0.255952	-0.970914	0.331591	0.838838
AT1G11915	27.4658	0.399837	0.62034	0.644545	0.519222	0.915145
AT1G11925	8.32807	3.94574	1.57644	2.50294	0.0123165	NA
AT1G11930	3415.39	-0.125191	0.105164	-1.19044	0.233875	0.768763
AT1G11940	240.532	-0.108018	0.321937	-0.335526	0.737228	0.964476
AT1G11950	447.606	-0.730955	0.208426	-3.50702	0.000453151	0.0435672
AT1G11960	1481.19	-0.333782	0.228652	-1.45978	0.14435	0.668888
AT1G11990	25.6924	-0.193239	0.941767	-0.205187	0.837426	0.978959
AT1G12000	2279.84	-0.0316563	0.279224	-0.113373	0.909735	0.989491
AT1G12010	249.799	-0.313462	0.278066	-1.12729	0.259618	0.787928
AT1G12020	250.497	-0.8278	0.238582	-3.46966	0.000521117	0.0481369
AT1G12030	78.1275	-1.67591	1.1913	-1.40679	0.159489	0.685426
AT1G12050	2218.19	0.0143401	0.169665	0.0845199	0.932643	0.991533
AT1G12060	127.319	0.179465	0.355657	0.504601	0.613839	0.94012
AT1G12080	360.998	-0.0674721	0.541027	-0.124711	0.900752	0.987819
AT1G12090	27539	0.622777	0.465754	1.33714	0.181178	0.713385
AT1G12110	3345.14	-0.171379	0.250294	-0.684713	0.493525	0.908029
AT1G12120	2777.54	0.248807	0.13718	1.81373	0.0697198	0.526995
AT1G12140	2813.51	-0.112752	0.121582	-0.927373	0.353733	0.855008
AT1G12160	89.2031	-0.0297464	0.842737	-0.0352974	0.971843	0.994578
AT1G12200	1642.92	-0.648419	0.30101	-2.15414	0.0312289	0.391811
AT1G12210	296.554	-0.238484	0.218581	-1.09106	0.275248	0.800972
AT1G12211	17.5161	-0.113229	0.955207	-0.118539	0.905641	0.988294
AT1G12220	1094.98	0.0591189	0.183527	0.322126	0.747357	0.965946
AT1G12230	2732.28	-0.00127929	0.0994759	-0.0128603	0.989739	0.997267
AT1G12240	6898.88	0.626327	0.219342	2.85548	0.00429718	0.165266
AT1G12244	210.267	0.285326	0.292915	0.974091	0.330011	0.837426
AT1G12250	2609.54	-0.206662	0.128861	-1.60375	0.108769	0.620453
AT1G12260	54.4468	0.367566	0.746156	0.492613	0.622286	0.942371
AT1G12270	1828.73	-0.056203	0.157223	-0.357472	0.720738	0.9609
AT1G12280	860.173	0.102112	0.283009	0.360808	0.718243	0.9609
AT1G12290	273.719	-0.523055	0.29199	-1.79134	0.0732383	0.537632
AT1G12300	103.021	0.0133897	0.320362	0.0417955	0.966662	0.994058
AT1G12310	2946.51	-0.0360477	0.198414	-0.181679	0.855835	0.981195
AT1G12320	546.774	-0.480768	0.20656	-2.32749	0.0199389	0.332504
AT1G12330	732.351	-0.568938	0.26433	-2.15238	0.0313678	0.391811
AT1G12350	742.265	-0.0687817	0.118181	-0.582004	0.560564	0.927559
AT1G12360	3295.87	-0.138529	0.182415	-0.75942	0.447602	0.893402
AT1G12370	149.384	0.763026	0.39684	1.92275	0.0545108	0.482935
AT1G12380	345.859	0.43798	0.512498	0.854599	0.392773	0.872797
AT1G12390	428.408	-0.0204005	0.241223	-0.0845714	0.932602	0.991533
AT1G12400	220.787	0.19406	0.294639	0.658636	0.51013	0.912858
AT1G12410	5857.81	-0.00442706	0.122284	-0.0362032	0.97112	0.994578
AT1G12420	568.441	0.420421	0.315865	1.33101	0.183184	0.715989
AT1G12430	1624.48	0.0230958	0.183582	0.125806	0.899885	0.98758
AT1G12440	4721.67	0.0571489	0.264577	0.216001	0.828987	0.977273
AT1G12450	558.574	0.696672	0.389261	1.78973	0.0734974	0.537991
AT1G12460	496.537	-0.106365	0.428964	-0.247959	0.804166	0.974271
AT1G12470	1908.04	-0.115577	0.135545	-0.852688	0.393832	0.872797
AT1G12480	284.712	0.732571	0.332496	2.20325	0.0275772	0.375209
AT1G12500	1457.21	0.620737	0.306006	2.02851	0.042508	0.439686
AT1G12520	2754.35	0.0164263	0.40835	0.040226	0.967913	0.994121
AT1G12530	375.012	-0.146229	0.185295	-0.789168	0.430014	0.885303
AT1G12550	382.606	-0.0412217	0.217146	-0.189834	0.849439	0.981195
AT1G12580	1854.48	0.373594	0.241838	1.54481	0.122392	0.638794
AT1G12600	8.06425	-0.530752	1.43587	-0.369637	0.711653	NA
AT1G12610	24.0824	0.678594	1.47799	0.459132	0.646139	0.948848
AT1G12620	204.604	-0.3559	0.190682	-1.86645	0.0619779	0.503576
AT1G12640	1236.52	0.0133745	0.198621	0.0673368	0.946314	0.992116
AT1G12650	665.564	0.286622	0.173682	1.65027	0.0988867	0.597884
AT1G12680	1227.43	-0.20054	0.164159	-1.22162	0.221852	0.757482
AT1G12700	164.871	-0.0409648	0.185093	-0.22132	0.824843	0.976342
AT1G12710	1208.14	1.24584	0.205623	6.05886	1.37091e-09	1.84525e-06
AT1G12730	462.47	0.334803	0.189163	1.76992	0.0767412	0.547437
AT1G12750	1328.03	-0.313872	0.231888	-1.35355	0.17588	0.706872
AT1G12760	3923.38	-0.200128	0.134353	-1.48957	0.136336	0.658917
AT1G12770	2328.71	-0.0434868	0.138604	-0.313748	0.753713	0.967221
AT1G12775	118.918	-0.0209843	0.241055	-0.0870522	0.93063	0.991525
AT1G12780	2028.16	0.0961401	0.197054	0.487887	0.62563	0.943539
AT1G12790	140.492	-0.596096	0.29656	-2.01004	0.0444274	0.447776
AT1G12800	6669.1	0.214314	0.131114	1.63456	0.102141	0.60699
AT1G12810	1311.03	-0.362569	0.127171	-2.85103	0.00435775	0.165894
AT1G12820	1970.57	0.0541091	0.238178	0.227179	0.820285	0.975547
AT1G12830	557.625	0.244041	0.216349	1.128	0.259322	0.787763
AT1G12840	6206.4	0.0782544	0.0998751	0.783522	0.43332	0.887257
AT1G12845	257.983	1.29789	0.57657	2.25105	0.0243821	0.361182
AT1G12850	1712.29	-0.146262	0.157724	-0.927325	0.353758	0.855008
AT1G12860	578.97	0.355306	0.262947	1.35125	0.176617	0.70735
AT1G12880	373.385	-0.242222	0.207554	-1.16703	0.243197	0.77464
AT1G12900	47007.9	0.309449	0.214831	1.44043	0.149747	0.675242
AT1G12910	1263.91	0.057494	0.139508	0.41212	0.680252	0.954874
AT1G12920	3330.47	-0.0332493	0.128083	-0.259592	0.795179	0.973262
AT1G12930	1222.65	0.148193	0.0956535	1.54927	0.121317	0.638794
AT1G12940	10.2626	-1.12138	1.35944	-0.824887	0.409436	0.879291
AT1G12970	489.082	-0.122052	0.208605	-0.585084	0.558491	0.926897
AT1G12990	1845.77	1.00171	0.345789	2.89688	0.00376892	0.155137
AT1G13000	1499.86	-0.236106	0.175635	-1.3443	0.178851	0.70998
AT1G13020	2645.2	-0.122235	0.164113	-0.74482	0.45638	0.895529
AT1G13030	444.544	0.367696	0.210669	1.74538	0.0809195	0.559167
AT1G13040	212.104	-0.213192	0.217297	-0.981108	0.32654	0.835027
AT1G13050	214.32	-0.260129	0.194661	-1.33632	0.181444	0.713518
AT1G13060	3524.07	0.0419238	0.149338	0.280731	0.778916	0.970926
AT1G13080	484.863	0.070741	0.407907	0.173425	0.862318	0.982329
AT1G13090	3695.11	0.166414	0.218876	0.760312	0.447068	0.893159
AT1G13100	456.878	-0.268995	0.243603	-1.10423	0.269492	0.795653
AT1G13110	7857.78	-0.537801	0.178656	-3.01025	0.00261031	0.125162
AT1G13120	1035.54	0.108634	0.134342	0.808634	0.418726	0.883369
AT1G13130	19.7967	0.325244	1.54626	0.210342	0.8334	0.977885
AT1G13160	1075.29	0.225167	0.206247	1.09173	0.274951	0.800675
AT1G13170	1141.16	-0.38336	0.26105	-1.46853	0.14196	0.666126
AT1G13180	411.202	0.0880599	0.199944	0.440424	0.65963	0.950859
AT1G13190	2419.89	0.0340156	0.150253	0.226389	0.820899	0.97564
AT1G13195	442.96	-0.0247686	0.184606	-0.13417	0.893268	0.986167
AT1G13210	10604.9	-0.378775	0.339354	-1.11616	0.264352	0.792683
AT1G13220	1131.71	0.103022	0.159162	0.647275	0.517454	0.915145
AT1G13245	828.284	0.890233	0.552837	1.6103	0.107332	0.61872
AT1G13250	890.806	0.800609	0.471685	1.69734	0.0896327	0.578054
AT1G13260	7610.98	1.89256	0.43234	4.37747	1.20065e-05	0.00418411
AT1G13270	3092.18	0.0110881	0.0876727	0.126471	0.899359	0.98758
AT1G13280	1387.3	0.302275	0.234464	1.28921	0.197324	0.73355
AT1G13320	2580.83	0.1115	0.117389	0.949834	0.342196	0.848244
AT1G13330	44.3575	-0.255117	0.342769	-0.744283	0.456706	0.895529
AT1G13340	147.437	-1.16134	0.525944	-2.20811	0.0272368	0.372814
AT1G13350	1949.73	0.206579	0.109809	1.88126	0.0599372	0.498799
AT1G13360	1553.93	-1.42731	0.295557	-4.82922	1.37067e-06	0.00073797
AT1G13370	8.29219	0.191039	0.860831	0.221924	0.824373	NA
AT1G13380	940.776	-0.089799	0.163969	-0.54766	0.583926	0.933443
AT1G13390	1703.33	-0.381668	0.270219	-1.41244	0.15782	0.6832
AT1G13410	97.4051	0.200465	0.340858	0.588119	0.556452	0.926628
AT1G13420	8.60773	-0.0920672	1.79851	-0.0511908	0.959173	NA
AT1G13430	16.0846	-0.467057	1.50445	-0.310449	0.756219	0.967221
AT1G13440	59751.2	0.0422462	0.165445	0.255349	0.798454	0.973756
AT1G13450	1537.24	-0.0994565	0.155077	-0.641338	0.521303	0.915693
AT1G13460	863.65	-0.394599	0.161219	-2.44759	0.0143814	0.292659
AT1G13470	2936.24	-0.0112691	0.379012	-0.0297328	0.97628	0.995241
AT1G13530	8.0429	1.89909	1.36881	1.38741	0.165318	NA
AT1G13540	11.4451	-0.0873952	0.943765	-0.0926028	0.926219	0.991167
AT1G13550	35.2614	0.661697	0.948605	0.697548	0.48546	0.904918
AT1G13560	2604.89	0.140484	0.091726	1.53156	0.125631	0.645943
AT1G13570	320.918	0.0160158	0.25152	0.0636761	0.949228	0.992116
AT1G13580	160.538	0.0267932	0.245165	0.109286	0.912975	0.989685
AT1G13600	5.58383	1.57512	2.26958	0.694013	0.487674	NA
AT1G13630	151.389	0.326087	0.300765	1.08419	0.278279	0.803539
AT1G13640	3609.98	-0.107768	0.16845	-0.639762	0.522327	0.915693
AT1G13650	176.562	1.09106	0.674754	1.61698	0.105882	0.615549
AT1G13670	15.876	-0.421271	1.5082	-0.27932	0.779999	0.970926
AT1G13690	758.905	-0.171811	0.221976	-0.774008	0.438926	0.889466
AT1G13700	414.675	1.02914	0.530962	1.93825	0.0525924	0.478861
AT1G13730	722.664	0.344977	0.280726	1.22888	0.219119	0.755883
AT1G13740	422.554	0.46484	0.285075	1.63059	0.102977	0.608183
AT1G13750	1800.89	0.049937	0.162425	0.307447	0.758503	0.967221
AT1G13770	468.848	-0.0722745	0.167915	-0.430423	0.666888	0.952312
AT1G13780	208.889	0.28202	0.211765	1.33176	0.18294	0.715432
AT1G13790	223.21	0.335308	0.461092	0.727204	0.467101	0.898021
AT1G13800	55.0387	0.477018	0.59052	0.807793	0.41921	0.883369
AT1G13810	312.534	0.407719	0.268565	1.51814	0.128979	0.651125
AT1G13820	1499.51	0.283808	0.144655	1.96196	0.0497672	0.468333
AT1G13830	45.4385	-0.951318	0.687436	-1.38386	0.1664	0.694864
AT1G13860	936.373	-0.0236806	0.171163	-0.138351	0.889963	0.985971
AT1G13870	542.197	0.0116032	0.17011	0.0682098	0.945619	0.992116
AT1G13880	1152.99	0.130849	0.144671	0.904458	0.365753	0.86041
AT1G13900	1370.65	-0.418585	0.16477	-2.54043	0.0110718	0.257576
AT1G13910	152.742	-0.214669	0.258688	-0.82984	0.40663	0.878126
AT1G13920	128.186	0.0491609	0.48237	0.101915	0.918824	0.990522
AT1G13930	95514.5	0.687032	0.27024	2.5423	0.0110125	0.257281
AT1G13940	808.114	-0.397151	0.181556	-2.18749	0.0287071	0.381761
AT1G13950	710.461	0.258166	0.217543	1.18674	0.235332	0.770014
AT1G13960	1389.43	-0.136436	0.151539	-0.900338	0.36794	0.861086
AT1G13970	80.6641	0.256388	0.969574	0.264433	0.791446	0.971858
AT1G13980	2749.79	-0.176222	0.136853	-1.28767	0.197862	0.734145
AT1G13990	2502.86	-0.344477	0.268352	-1.28367	0.199256	0.734648
AT1G14000	3187.38	-0.0648236	0.0897084	-0.722603	0.469924	0.899649
AT1G14010	1155.35	-0.0557024	0.208963	-0.266566	0.789804	0.971785
AT1G14020	545.352	0.152147	0.22178	0.686027	0.492696	0.907933
AT1G14030	1346.03	0.35569	0.173222	2.05337	0.0400362	0.429882
AT1G14040	184.794	0.130096	0.232864	0.558676	0.576383	0.931022
AT1G14060	619.08	0.811894	0.280428	2.89519	0.00378924	0.155565
AT1G14080	7.97672	-2.06197	1.75556	-1.17454	0.240181	NA
AT1G14100	11.9445	-1.0541	0.944999	-1.11545	0.264658	0.79276
AT1G14130	322.557	-0.134025	0.315438	-0.424885	0.670921	0.952594
AT1G14140	602.543	0.0626669	0.203591	0.307808	0.758229	0.967221
AT1G14150	7510.94	-0.00763486	0.190043	-0.0401744	0.967954	0.994121
AT1G14170	1382.9	0.1271	0.38067	0.333885	0.738466	0.964744
AT1G14180	135.096	0.301311	0.366937	0.821154	0.411559	0.880332
AT1G14185	11.7691	3.40242	1.13951	2.98587	0.00282771	0.130758
AT1G14190	69.6105	0.481198	0.670728	0.717425	0.473112	0.900504
AT1G14200	1291.54	0.476808	0.418481	1.13938	0.254545	0.784996
AT1G14205	121.268	0.145406	0.398968	0.364454	0.715519	0.960687
AT1G14210	255.863	-0.238044	0.356392	-0.667927	0.50418	0.911258
AT1G14230	774.638	-0.253578	0.186552	-1.35929	0.174056	0.70512
AT1G14240	8.07532	-0.690907	1.41179	-0.489383	0.62457	NA
AT1G14250	980.048	-1.36519	1.33044	-1.02612	0.304833	0.822495
AT1G14260	37.5	-0.980576	0.80381	-1.21991	0.222499	0.75767
AT1G14270	2297.66	-0.0323857	0.120588	-0.268565	0.788265	0.971506
AT1G14280	2207.25	1.22414	0.602932	2.03032	0.0423241	0.439556
AT1G14290	934.302	0.646228	0.551337	1.17211	0.241153	0.773252
AT1G14300	618.079	0.197134	0.176306	1.11814	0.263509	0.791914
AT1G14310	482.594	-0.145962	0.13375	-1.0913	0.27514	0.800944
AT1G14320	15236.4	0.249863	0.148846	1.67867	0.0932173	0.585139
AT1G14330	577.836	0.844866	0.440372	1.91853	0.0550442	0.484527
AT1G14340	815.128	-0.046219	0.182289	-0.253548	0.799845	0.973756
AT1G14345	4311.61	0.350272	0.226404	1.54711	0.121837	0.638794
AT1G14350	813.674	-0.237052	0.239629	-0.989247	0.322542	0.832496
AT1G14360	960.953	0.366367	0.296536	1.23549	0.216649	0.754245
AT1G14370	794.013	-0.376412	0.237943	-1.58194	0.113664	0.628846
AT1G14380	1765.44	-0.373499	0.158699	-2.35351	0.0185971	0.32299
AT1G14390	12.4639	-0.765256	1.62719	-0.470292	0.638147	0.946762
AT1G14400	4874.72	-0.145417	0.150259	-0.967776	0.333156	0.839848
AT1G14410	832.573	-0.244317	0.132919	-1.83809	0.0660497	0.517473
AT1G14430	19.3805	-0.500531	0.940014	-0.532472	0.594399	0.936123
AT1G14440	175.795	-0.0733048	0.389934	-0.187993	0.850882	0.981195
AT1G14450	2908.5	-0.107745	0.137715	-0.782377	0.433993	0.887257
AT1G14460	775.307	-0.0468989	0.276564	-0.169577	0.865343	0.982352
AT1G14470	74.3961	0.506033	0.464976	1.0883	0.276463	0.801324
AT1G14480	143.685	0.539448	0.393163	1.37207	0.170041	0.699565
AT1G14490	26.3477	0.274643	0.767131	0.358013	0.720333	0.9609
AT1G14510	1631.73	-0.0587624	0.153345	-0.383203	0.701569	0.958404
AT1G14520	1205.14	0.969684	0.393207	2.46609	0.0136597	0.286003
AT1G14530	335.35	0.123624	0.225511	0.548194	0.583559	0.933443
AT1G14540	11.9037	0.86427	1.61974	0.533585	0.593629	0.93578
AT1G14560	732.915	0.0173989	0.196232	0.0886649	0.929348	0.991167
AT1G14570	2101.54	-0.1043	0.0927799	-1.12416	0.260945	0.789837
AT1G14580	1305.41	-0.0639561	0.261428	-0.244642	0.806734	0.974684
AT1G14590	340.815	0.072917	0.248399	0.293548	0.769103	0.969609
AT1G14600	194.682	-0.923379	0.382842	-2.41191	0.0158694	0.304889
AT1G14610	4524.7	0.0811823	0.0821532	0.988182	0.323063	0.833131
AT1G14620	574.168	0.303563	0.147518	2.0578	0.039609	0.4282
AT1G14630	57.5422	0.138716	0.532295	0.2606	0.794401	0.973069
AT1G14640	422.392	-0.23087	0.330559	-0.698424	0.484912	0.904918
AT1G14650	3724.56	0.0086404	0.101919	0.0847773	0.932438	0.991533
AT1G14660	306.617	-0.0973992	0.27115	-0.359208	0.719439	0.9609
AT1G14670	5147.87	-0.129352	0.259554	-0.498363	0.618228	0.94166
AT1G14680	58.8678	0.908129	0.307666	2.95167	0.00316064	0.139157
AT1G14685	1356.07	0.0848481	0.205051	0.413789	0.679028	0.954698
AT1G14687	94.3076	-0.392782	0.353978	-1.10962	0.267162	0.794205
AT1G14690	1903.81	0.113701	0.127243	0.893574	0.37155	0.862791
AT1G14700	400.46	-0.0275221	0.353344	-0.0778904	0.937915	0.991533
AT1G14710	2792.61	0.00950638	0.148272	0.0641144	0.948879	0.992116
AT1G14720	1658.06	0.184793	0.189907	0.973073	0.330517	0.837426
AT1G14730	96.0685	0.404126	0.539175	0.749527	0.45354	0.893985
AT1G14740	4164.73	-0.110399	0.223763	-0.493375	0.621748	0.942371
AT1G14750	7.79093	0.40812	1.59066	0.256573	0.797508	NA
AT1G14770	310.714	0.0150172	0.334125	0.0449447	0.964151	0.994058
AT1G14780	61.0007	-1.34447	0.929305	-1.44675	0.147967	0.67334
AT1G14790	2807.09	-0.0217994	0.162699	-0.133986	0.893414	0.986167
AT1G14810	3069.46	-0.155788	0.187934	-0.828948	0.407134	0.878245
AT1G14820	748.013	-0.11434	0.170753	-0.669618	0.503101	0.911143
AT1G14830	2393.69	-0.17825	0.132533	-1.34495	0.178642	0.709547
AT1G14840	1214.89	0.133779	0.253774	0.527156	0.598086	0.937086
AT1G14850	1693.58	0.0483133	0.141736	0.340868	0.733203	0.963591
AT1G14870	57.2117	-0.375571	0.648286	-0.57933	0.562367	0.927733
AT1G14880	13032.4	-0.432827	0.227295	-1.90425	0.0568774	0.490744
AT1G14890	625.136	-0.239711	0.551625	-0.434554	0.663886	0.951788
AT1G14900	235.771	-0.126481	0.451028	-0.280429	0.779149	0.970926
AT1G14910	2173.66	-0.0529694	0.110853	-0.477835	0.632768	0.944769
AT1G14920	3974.52	0.151966	0.360865	0.421117	0.67367	0.953208
AT1G14970	206.834	0.303534	0.481855	0.629929	0.528741	0.918219
AT1G14980	3853.66	0.565997	0.288878	1.95929	0.0500786	0.469493
AT1G14990	376.45	0.0197828	0.177473	0.111469	0.911244	0.989685
AT1G15000	1144.14	0.194817	0.219137	0.889018	0.373993	0.865258
AT1G15010	124.723	0.279155	1.06507	0.2621	0.793245	0.972917
AT1G15020	682.723	-0.518222	0.189241	-2.73842	0.00617356	0.196511
AT1G15030	1353.11	-0.341772	0.0886878	-3.85366	0.000116367	0.0201177
AT1G15060	1299.06	-0.0603569	0.174867	-0.345158	0.729975	0.962907
AT1G15080	163.696	-0.363299	0.251774	-1.44296	0.149033	0.674279
AT1G15100	431.387	-0.988086	0.465136	-2.1243	0.0336454	0.401448
AT1G15110	281.837	-0.116504	0.338795	-0.343876	0.73094	0.963123
AT1G15120	2480.67	0.110267	0.184189	0.598662	0.549398	0.924831
AT1G15125	3940.43	-0.288363	0.752061	-0.383431	0.7014	0.958404
AT1G15130	4213.62	-0.168608	0.163888	-1.02881	0.303571	0.822237
AT1G15140	5910.53	0.00577942	0.137891	0.041913	0.966568	0.994058
AT1G15150	62.7215	-0.644338	0.759628	-0.848228	0.396311	0.873447
AT1G15165	68.8068	-0.639871	0.304895	-2.09866	0.0358467	0.410386
AT1G15170	460.943	0.0065765	0.41899	0.0156961	0.987477	0.997082
AT1G15180	1021.89	0.154069	0.183922	0.837686	0.402207	0.876681
AT1G15190	11.7053	-0.803549	1.3117	-0.6126	0.540141	0.922392
AT1G15200	3458.81	0.0699691	0.161105	0.434308	0.664065	0.951788
AT1G15215	255.892	-0.149876	0.187652	-0.798695	0.424468	0.884906
AT1G15220	324.494	0.152776	0.202294	0.755216	0.45012	0.893423
AT1G15230	1533.59	0.0842454	0.118061	0.713574	0.475491	0.901423
AT1G15240	2265.35	0.101328	0.137606	0.736367	0.461508	0.896566
AT1G15250	916.196	0.332718	0.248457	1.33914	0.180526	0.712573
AT1G15260	2251.61	-0.183274	0.210413	-0.871023	0.383742	0.868474
AT1G15270	6172.63	-0.151341	0.140551	-1.07677	0.281583	0.807398
AT1G15280	3482.57	0.102186	0.108135	0.944981	0.344668	0.849344
AT1G15290	4968.74	0.49688	0.260342	1.90857	0.0563174	0.488828
AT1G15310	248.232	-0.239807	0.458532	-0.522989	0.600982	0.938279
AT1G15340	6700.09	0.248111	0.195137	1.27147	0.203562	0.738409
AT1G15350	661.011	-0.266091	0.226419	-1.17521	0.23991	0.772208
AT1G15370	1167.86	-0.0408889	0.15449	-0.264671	0.791263	0.971858
AT1G15390	744.044	0.157959	0.172089	0.917895	0.358674	0.857287
AT1G15400	2602.98	-0.11955	0.153981	-0.776394	0.437516	0.888563
AT1G15410	704.837	0.234692	0.165213	1.42054	0.15545	0.681052
AT1G15420	734.689	0.233981	0.177815	1.31587	0.188216	0.721794
AT1G15430	417.242	-0.078168	0.165533	-0.47222	0.63677	0.946401
AT1G15440	1251.02	0.20186	0.265984	0.758917	0.447902	0.893423
AT1G15470	859.657	0.0426024	0.147912	0.288026	0.773327	0.970266
AT1G15480	528.855	0.395516	0.179201	2.20711	0.0273063	0.37341
AT1G15490	551.737	-0.204482	0.162412	-1.25903	0.20802	0.74415
AT1G15500	5585.5	-0.0178616	0.19425	-0.0919516	0.926737	0.991167
AT1G15510	788.317	0.127965	0.266146	0.480807	0.630654	0.944683
AT1G15520	44.8306	2.48573	1.04104	2.38775	NA	NA
AT1G15530	1208.52	-0.442609	0.189052	-2.34121	0.0192216	0.32674
AT1G15550	178.515	1.41949	0.855953	1.65838	0.0972417	0.594387
AT1G15570	53.6494	0.512257	1.04773	0.488919	0.624899	0.943304
AT1G15580	24.3379	0.210618	1.11654	0.188634	0.85038	0.981195
AT1G15625	10.8056	0.419373	1.1957	0.350735	0.725787	0.962541
AT1G15660	482.066	-0.154301	0.286909	-0.537803	0.590713	0.935213
AT1G15670	917.902	0.313095	0.494495	0.63316	0.526629	0.917816
AT1G15690	35745.7	0.178142	0.263346	0.676456	0.498751	0.909911
AT1G15700	162.026	0.0293631	0.259576	0.11312	0.909936	0.989491
AT1G15710	643.976	0.355445	0.224191	1.58545	0.112864	0.627964
AT1G15720	80.6854	0.554892	0.307392	1.80516	0.0710495	0.530876
AT1G15730	2920.83	-0.123347	0.167348	-0.737068	0.461081	0.896543
AT1G15740	3584.97	-0.034559	0.181687	-0.190212	0.849143	0.981195
AT1G15750	8038.5	-0.29494	0.0830083	-3.55314	0.000380666	0.039226
AT1G15760	35.9195	0.423221	0.554218	0.763637	0.445084	0.892485
AT1G15780	3289.6	-0.279743	0.131166	-2.13274	0.0329459	0.398428
AT1G15790	899.12	-0.161779	0.186181	-0.868937	0.384882	0.869108
AT1G15800	255.021	-0.490107	0.278866	-1.7575	0.0788332	0.554162
AT1G15810	1221.27	0.104775	0.19615	0.534155	0.593234	0.935541
AT1G15820	51830.1	0.649271	0.305095	2.1281	0.0333291	0.39978
AT1G15830	221.719	1.13572	0.551988	2.05751	0.0396373	0.4282
AT1G15860	827.943	0.00888597	0.0954485	0.093097	0.925826	0.991167
AT1G15870	49.5839	1.04834	0.592156	1.77038	0.0766646	0.547437
AT1G15880	1731.66	-0.0933597	0.11045	-0.845269	0.397961	0.874437
AT1G15885	141.992	-0.0201068	0.406108	-0.049511	0.960512	0.994058
AT1G15890	473.281	-0.121478	0.265944	-0.456781	0.647829	0.949174
AT1G15900	65.5151	-0.241682	0.450755	-0.53617	0.591841	0.935213
AT1G15910	1768.01	-0.248308	0.228881	-1.08488	0.277975	0.803123
AT1G15920	735.934	-0.176296	0.193311	-0.911982	0.361778	0.858417
AT1G15930	6105.82	0.154773	0.152892	1.01231	0.311392	0.82607
AT1G15940	1567.82	0.0959083	0.118865	0.806865	0.419744	0.883369
AT1G15950	3498.96	0.0613724	0.199409	0.307771	0.758256	0.967221
AT1G15960	552.775	0.155289	0.268175	0.579056	0.562552	0.927733
AT1G15970	795.541	-0.0211688	0.128544	-0.164681	0.869195	0.982963
AT1G15980	10418.1	-0.0166493	0.158227	-0.105224	0.916198	0.990055
AT1G16000	761.928	0.0266891	0.141647	0.18842	0.850548	0.981195
AT1G16010	1871.04	-0.105108	0.177411	-0.592454	0.553547	0.926543
AT1G16020	920.398	-0.0801372	0.21104	-0.379726	0.704149	0.958404
AT1G16022	21.4875	0.861229	0.89677	0.960367	0.33687	0.843225
AT1G16030	408.783	-0.345052	0.186387	-1.85126	0.0641318	0.510777
AT1G16040	307.589	0.00849194	0.275308	0.0308453	0.975393	0.994808
AT1G16060	360.725	-0.344192	0.25191	-1.36633	0.171837	0.701953
AT1G16070	26.0763	0.800454	1.18923	0.673085	0.500893	0.910478
AT1G16080	5195.2	0.0111305	0.162224	0.0686119	0.945299	0.992116
AT1G16090	145.47	-0.865348	0.354465	-2.44128	0.0146352	0.294014
AT1G16110	1273.65	-0.00183255	0.261668	-0.00700336	0.994412	0.998419
AT1G16130	380.73	1.4885	0.661118	2.25149	0.0243546	0.361182
AT1G16150	7.71593	0.243938	1.34054	0.181971	0.855606	NA
AT1G16170	890.619	0.153463	0.326291	0.470325	0.638123	0.946762
AT1G16180	5658.91	-0.104028	0.117261	-0.887151	0.374998	0.865297
AT1G16190	684.485	-0.00529139	0.153462	-0.0344801	0.972494	0.994578
AT1G16210	4241.31	0.0370634	0.145138	0.255367	0.79844	0.973756
AT1G16220	136.797	-0.135861	0.293611	-0.462724	0.643563	0.948345
AT1G16240	2536.85	-0.117641	0.172284	-0.682832	0.494713	0.908419
AT1G16250	572.832	0.13642	0.185461	0.735573	0.461991	0.896566
AT1G16260	2887.97	-0.122474	0.177629	-0.689495	0.490512	0.907175
AT1G16270	1443.58	-0.156824	0.143236	-1.09486	0.273578	0.799023
AT1G16280	377.69	-0.357887	0.292576	-1.22323	0.221245	0.757445
AT1G16300	105.803	0.131909	0.262988	0.501578	0.615964	0.941
AT1G16310	280.773	-0.24913	0.29813	-0.835644	0.403355	0.877152
AT1G16320	2917.34	0.0668764	0.258582	0.258628	0.795922	0.973414
AT1G16330	24.5469	1.71305	0.793787	2.15807	0.0309221	0.391811
AT1G16340	584.039	0.12469	0.17948	0.694733	0.487223	0.905272
AT1G16350	2667.12	0.291575	0.169713	1.71805	0.0857876	0.571029
AT1G16370	25.1163	-1.24308	1.31377	-0.946197	0.344048	0.849091
AT1G16390	77.2855	0.975938	0.631976	1.54426	0.122524	0.638794
AT1G16400	668.939	-0.709833	0.608331	-1.16685	0.24327	0.77464
AT1G16410	19321.1	0.0113809	0.511215	0.0222625	0.982239	0.996315
AT1G16420	32.6179	1.15395	1.03163	1.11857	0.263325	0.791907
AT1G16430	247.903	-0.100638	0.244105	-0.412276	0.680137	0.954874
AT1G16445	105.792	-0.310526	0.303478	-1.02323	0.306201	0.823234
AT1G16460	3017.13	0.0322167	0.194116	0.165966	0.868183	0.982942
AT1G16470	2052.14	0.095821	0.131928	0.726314	0.467647	0.898126
AT1G16480	183.319	0.313401	0.226047	1.38644	0.165613	0.694301
AT1G16490	44.9194	-0.0989367	0.637096	-0.155293	0.87659	0.983307
AT1G16500	627.265	-2.76259	0.429171	-6.43704	1.21829e-10	3.82625e-07
AT1G16510	1029	-1.68416	0.396587	-4.24663	2.17009e-05	0.00592655
AT1G16515	82.2354	-1.9443	0.617435	-3.149	0.00163831	0.0938371
AT1G16520	680.837	0.193087	0.260141	0.742241	0.457941	0.895902
AT1G16530	23.409	-0.272973	0.557144	-0.489951	0.624169	0.943304
AT1G16540	491.009	-0.213924	0.252291	-0.847925	0.39648	0.873447
AT1G16560	1925.97	0.16501	0.137982	1.19588	0.231743	0.765665
AT1G16570	644.091	-0.0132282	0.133681	-0.098953	0.921176	0.990958
AT1G16590	263.26	-0.169912	0.288545	-0.58886	0.555955	0.926628
AT1G16610	2573.02	-0.0439609	0.128886	-0.341083	0.733041	0.963591
AT1G16630	65.5191	0.195552	0.770872	0.253676	0.799746	0.973756
AT1G16640	70.0835	-0.639579	0.539068	-1.18645	0.235443	0.770014
AT1G16650	345.346	-0.426469	0.171778	-2.48267	0.01304	0.279265
AT1G16670	1107.51	-0.0783255	0.17418	-0.449683	0.652939	0.950047
AT1G16680	1296.99	0.0507043	0.152933	0.331546	0.740232	0.965747
AT1G16690	385.31	-0.112033	0.173765	-0.644735	0.519099	0.915145
AT1G16700	2414.2	0.0276484	0.157282	0.175789	0.860459	0.982102
AT1G16710	2335.33	-0.267121	0.0974459	-2.74122	0.00612116	0.196511
AT1G16720	7275.75	-0.408043	0.184451	-2.2122	0.026953	0.372691
AT1G16730	105.726	-0.152094	0.567623	-0.267949	0.788738	0.971506
AT1G16740	1336.91	0.0116	0.184597	0.0628398	0.949894	0.992201
AT1G16750	729.882	-0.541141	0.195673	-2.76554	0.00568283	0.189689
AT1G16770	10.8144	-0.5358	1.25553	-0.426752	0.66956	0.952312
AT1G16780	515.884	-0.0433631	0.170134	-0.254876	0.798819	0.973756
AT1G16790	232.277	-0.345086	0.220286	-1.56654	0.117222	0.633968
AT1G16800	523.353	-0.115801	0.239828	-0.482852	0.629201	0.944683
AT1G16810	2380.06	-0.0147112	0.164954	-0.0891836	0.928936	0.991167
AT1G16820	101.366	-0.145775	0.258147	-0.564699	0.572278	0.93022
AT1G16825	217.91	-0.0615277	0.172268	-0.357163	0.72097	0.9609
AT1G16830	76.7253	0.324033	0.495111	0.654467	0.512811	0.913334
AT1G16840	2429.21	-0.217095	0.129645	-1.67453	0.0940257	0.58689
AT1G16850	1122.65	0.323275	0.366645	0.881711	0.377933	0.866187
AT1G16860	1835.85	0.0496998	0.154391	0.321909	0.747521	0.965946
AT1G16870	941.235	-0.0847139	0.170435	-0.497047	0.619156	0.941753
AT1G16880	24827.5	-0.0447451	0.0938669	-0.476687	0.633585	0.945311
AT1G16890	3573.83	0.000389459	0.0671535	0.00579954	0.995373	0.998419
AT1G16900	577.145	0.176756	0.176835	0.999553	0.317527	0.829508
AT1G16916	318.637	-0.271614	0.250316	-1.08509	0.277883	0.803123
AT1G16920	761.974	-0.0280962	0.350456	-0.0801705	0.936102	0.991533
AT1G16930	168.593	0.114731	0.275204	0.416894	0.676756	0.953853
AT1G16960	516.799	0.583098	0.279466	2.08648	0.0369355	0.418277
AT1G16970	609.804	-0.169887	0.147409	-1.15248	0.249123	0.780071
AT1G17020	27.4299	-1.37654	1.22519	-1.12353	0.261214	0.789887
AT1G17030	43.5554	0.0631288	0.860995	0.0733207	0.941551	0.991899
AT1G17040	247.642	0.0253638	0.295351	0.0858768	0.931564	0.991533
AT1G17050	1060.21	0.388333	0.362276	1.07193	0.283753	0.808769
AT1G17060	273.044	0.634052	0.578928	1.09522	0.273422	0.798875
AT1G17070	616.329	-0.338992	0.157285	-2.15528	0.0311402	0.391811
AT1G17080	2447.4	-0.218081	0.212368	-1.0269	0.304467	0.822495
AT1G17090	111.24	-0.320885	0.486794	-0.659179	0.509781	0.912735
AT1G17100	5223.27	0.660642	0.416347	1.58676	0.112567	0.627964
AT1G17110	2571.92	-0.123396	0.136469	-0.904204	0.365887	0.86041
AT1G17120	1341.3	-0.11898	0.158047	-0.752815	0.451561	0.89355
AT1G17130	1414.61	-0.0452724	0.110395	-0.410097	0.681735	0.954874
AT1G17140	1310.06	-0.219	0.439584	-0.498198	0.618345	0.94166
AT1G17145	774.399	-0.118385	0.169851	-0.696997	0.485805	0.904918
AT1G17147	180.194	-0.329463	0.392583	-0.839217	0.401347	0.876462
AT1G17160	1919.75	-0.0749414	0.17994	-0.416479	0.677059	0.953853
AT1G17170	176.115	0.654532	0.742547	0.881468	0.378065	0.866187
AT1G17190	78.054	0.73168	0.495014	1.4781	0.139381	0.661922
AT1G17200	1250.68	-0.0716966	0.18792	-0.381528	0.702812	0.958404
AT1G17210	3989.14	0.120952	0.125679	0.962387	0.335855	0.842164
AT1G17220	26300.2	0.0249727	0.157101	0.158959	0.873701	0.983265
AT1G17230	758.964	0.329473	0.157867	2.08703	0.0368853	0.418277
AT1G17240	86.7874	-0.473112	0.499442	-0.947281	0.343495	0.849091
AT1G17250	107.228	-1.00165	0.493184	-2.03099	0.0422564	0.439556
AT1G17260	65.7695	0.344817	0.361845	0.952941	0.34062	0.847346
AT1G17270	271.717	-0.344245	0.216677	-1.58875	0.112117	0.626925
AT1G17280	1492.12	0.0349974	0.102616	0.341052	0.733065	0.963591
AT1G17290	5907.48	0.0302685	0.143903	0.210339	0.833403	0.977885
AT1G17330	786.32	-0.0319173	0.143005	-0.22319	0.823387	0.975782
AT1G17340	1193.96	-0.0279166	0.166057	-0.168115	0.866493	0.982663
AT1G17350	238.055	-0.118223	0.240022	-0.492549	0.622331	0.942371
AT1G17360	1611.58	0.35617	0.204249	1.7438	0.0811933	0.560031
AT1G17370	4274.13	-0.0403788	0.159094	-0.253806	0.799646	0.973756
AT1G17380	280.314	-0.102561	0.796905	-0.128699	0.897596	0.987235
AT1G17410	286.164	-0.163926	0.20826	-0.787119	0.431212	0.886415
AT1G17420	1654.2	0.309747	0.406554	0.761885	0.446129	0.892921
AT1G17430	1193.81	-0.338624	0.651123	-0.520062	0.60302	0.93924
AT1G17440	3898.2	-0.154186	0.110562	-1.39457	0.163147	0.689611
AT1G17450	1571.49	0.16965	0.149743	1.13294	0.257238	0.787647
AT1G17455	265.608	0.222547	0.301833	0.737316	0.46093	0.896543
AT1G17460	409.796	0.190675	0.349361	0.545782	0.585216	0.933825
AT1G17470	3619.6	-0.0445124	0.0924793	-0.481323	0.630287	0.944683
AT1G17480	219.849	-0.299979	0.287484	-1.04346	0.296734	0.818273
AT1G17490	841.081	-0.406706	0.153414	-2.65104	0.00802437	0.223025
AT1G17500	1894.87	-0.653355	0.214329	-3.04837	0.00230089	0.115314
AT1G17510	405.434	-0.597658	0.205345	-2.91051	0.00360843	0.151105
AT1G17520	536.415	0.071381	0.144655	0.493457	0.62169	0.942371
AT1G17530	1250.48	0.0429424	0.144466	0.297249	0.766276	0.968588
AT1G17550	3346.32	0.159018	0.217668	0.730549	0.465054	0.897468
AT1G17560	94.6448	0.755494	0.965266	0.78268	0.433815	0.887257
AT1G17580	1963.22	-0.181683	0.13367	-1.35919	0.174086	0.70512
AT1G17590	322.487	-0.447283	0.20494	-2.18251	0.0290719	0.384443
AT1G17600	877.952	-0.283632	0.254216	-1.11571	0.264545	0.792683
AT1G17610	484.289	0.155405	0.191082	0.813294	0.41605	0.883369
AT1G17620	3988.44	0.881111	0.624937	1.40992	0.158563	0.683967
AT1G17630	137.475	-0.354173	0.224533	-1.57737	0.11471	0.630016
AT1G17640	219.155	-0.105688	0.350112	-0.301869	0.762752	0.967247
AT1G17650	1387.11	0.0270068	0.201173	0.134247	0.893207	0.986167
AT1G17665	845.753	-0.516951	0.19269	-2.68281	0.00730064	0.214042
AT1G17680	1480.1	-0.0140308	0.114421	-0.122624	0.902405	0.988087
AT1G17690	748.348	-0.0412578	0.196396	-0.210074	0.83361	0.978013
AT1G17700	52.9328	-0.848765	1.33856	-0.634088	0.526023	0.917816
AT1G17710	42.9877	1.26182	1.39301	0.905822	0.36503	0.86041
AT1G17720	2738.01	0.0800987	0.123714	0.64745	0.517341	0.915145
AT1G17730	1242.46	-0.0519415	0.143603	-0.361702	0.717575	0.9609
AT1G17744	21.6966	1.53274	1.11398	1.37591	0.168849	0.698177
AT1G17745	5408.13	0.0874369	0.334894	0.261089	0.794024	0.973069
AT1G17750	125.186	0.057067	0.397339	0.143623	0.885798	0.985339
AT1G17760	930.138	0.0832152	0.202083	0.411786	0.680496	0.954874
AT1G17780	831.61	-0.0589174	0.222706	-0.264552	0.791354	0.971858
AT1G17790	398.812	-0.151881	0.104338	-1.45567	0.145485	0.669153
AT1G17820	962.885	-0.214347	0.15817	-1.35516	0.175366	0.706549
AT1G17830	40.8024	-0.301396	0.984731	-0.306069	0.759552	0.967221
AT1G17840	4233.88	-0.70163	0.159187	-4.40757	1.04536e-05	0.00378823
AT1G17850	609.298	0.159869	0.185751	0.860665	0.389423	0.871633
AT1G17860	387.956	-0.113186	0.288762	-0.391969	0.695081	0.9574
AT1G17870	197.274	0.126032	0.219114	0.575191	0.565162	0.928606
AT1G17880	4672.66	0.135565	0.120848	1.12179	0.261953	0.790694
AT1G17890	1407.71	-0.00705125	0.200155	-0.035229	0.971897	0.994578
AT1G17920	174.335	0.229012	0.396517	0.577559	0.563562	0.927733
AT1G17930	447.548	-0.0847297	0.14989	-0.565281	0.571883	0.930126
AT1G17940	741.145	0.919469	0.307548	2.98968	0.00279273	0.130254
AT1G17960	18.4649	0.479933	0.688022	0.697554	0.485456	0.904918
AT1G17970	878.738	0.928041	0.246822	3.75996	0.000169937	0.024824
AT1G17980	1614.72	0.262386	0.169694	1.54623	0.122048	0.638794
AT1G17990	1141.8	0.579506	0.450806	1.28549	0.198622	0.734407
AT1G18000	3724.78	0.323086	0.253345	1.27528	0.20221	0.738409
AT1G18010	80.0539	0.659472	1.8507	0.356337	0.721589	0.9609
AT1G18020	4742.54	0.977054	0.371043	2.63327	0.0084568	0.227983
AT1G18030	470.204	0.307092	0.244836	1.25428	0.209741	0.744929
AT1G18040	232.495	0.433068	0.320371	1.35177	0.176449	0.70735
AT1G18060	2407.02	0.142127	0.175852	0.808221	0.418964	0.883369
AT1G18070	5103.94	0.229648	0.15005	1.53047	0.1259	0.646159
AT1G18080	14716.9	0.273414	0.232896	1.17397	0.240405	0.772914
AT1G18090	342.505	0.0370851	0.214647	0.172773	0.86283	0.982329
AT1G18150	2159.38	0.175685	0.132345	1.32748	0.184351	0.717796
AT1G18160	3127.7	-0.272768	0.120984	-2.25457	0.0241601	0.360433
AT1G18170	4165.74	-0.0514164	0.143454	-0.358419	0.72003	0.9609
AT1G18180	41.1888	0.163238	0.575086	0.28385	0.776525	0.970926
AT1G18190	633.89	-0.0920245	0.147358	-0.624497	0.532301	0.919224
AT1G18200	69.0697	-0.766783	0.756297	-1.01387	0.310647	0.82546
AT1G18210	4529.35	-0.686634	0.175025	-3.92307	8.7429e-05	0.0169847
AT1G18250	95.7191	0.467397	1.11972	0.417422	0.67637	0.953853
AT1G18260	2684.11	-0.143767	0.123099	-1.1679	0.242849	0.77464
AT1G18265	188.825	0.476518	0.459141	1.03785	0.299341	0.818502
AT1G18270	2842.35	-0.204153	0.165348	-1.23469	0.216948	0.754439
AT1G18300	323.875	1.25174	0.586585	2.13394	0.0328477	0.398428
AT1G18320	57.3832	0.676621	0.524713	1.28951	0.197222	0.73355
AT1G18330	96.5862	0.756565	0.886686	0.85325	0.393521	0.872797
AT1G18335	175.974	0.564684	0.230906	2.44552	0.0144644	0.29283
AT1G18340	181.539	-0.078787	0.21729	-0.36259	0.716911	0.9609
AT1G18350	19.3216	-0.24859	1.0475	-0.237317	0.812411	0.975313
AT1G18360	771.417	0.994382	0.254272	3.91071	9.20261e-05	0.0175166
AT1G18370	94.5238	0.769779	1.13081	0.680734	0.49604	0.909012
AT1G18390	841.779	0.181748	0.451209	0.402803	0.687094	0.955686
AT1G18400	292.573	1.0255	0.750087	1.36718	0.17157	0.701953
AT1G18440	498.203	-0.207298	0.289493	-0.716073	0.473946	0.90067
AT1G18450	1932.57	-0.0524703	0.10461	-0.501581	0.615963	0.941
AT1G18460	722.245	0.31865	0.164624	1.93562	0.0529139	0.479609
AT1G18470	2027.92	-0.118814	0.211123	-0.56277	0.573591	0.930586
AT1G18480	914.491	-0.00594936	0.163825	-0.0363152	0.971031	0.994578
AT1G18485	1140.2	0.121026	0.186378	0.649358	0.516107	0.914705
AT1G18490	676.615	0.0275273	0.161384	0.170571	0.864561	0.982329
AT1G18500	4106.33	-0.224831	0.149033	-1.5086	0.131401	0.652831
AT1G18540	6313.66	0.173338	0.145998	1.18726	0.235124	0.769882
AT1G18550	128.848	0.0780069	0.228356	0.341602	0.732651	0.963591
AT1G18560	315.328	-0.335199	0.241961	-1.38534	0.165949	0.69461
AT1G18570	2023.69	0.368037	0.326953	1.12566	0.260311	0.789268
AT1G18580	906.755	0.0325471	0.152739	0.21309	0.831257	0.977328
AT1G18590	2335.41	-0.338024	0.349007	-0.968531	0.332779	0.839595
AT1G18600	576.947	0.0454417	0.106354	0.427269	0.669184	0.952312
AT1G18610	425.688	0.0785903	0.192685	0.407869	0.68337	0.954874
AT1G18620	3302.1	-0.059545	0.777812	-0.0765545	0.938978	0.991554
AT1G18630	444.401	-0.203616	0.192624	-1.05707	0.290481	0.812855
AT1G18640	999.455	-0.0874832	0.235824	-0.370968	0.710662	0.959704
AT1G18650	450.683	0.251746	0.251879	0.999472	0.317566	0.829508
AT1G18660	2552.42	0.180226	0.162156	1.11143	0.266382	0.794205
AT1G18670	757.658	0.602138	0.495209	1.21593	0.224012	0.759236
AT1G18680	368.919	-0.218441	0.200469	-1.08965	0.275866	0.800989
AT1G18690	415.989	-0.236455	0.171587	-1.37805	0.168188	0.697059
AT1G18700	1452.84	-0.0968464	0.136779	-0.708053	0.478912	0.902972
AT1G18710	625.403	1.25248	0.622683	2.01142	0.0442813	0.447317
AT1G18720	4755.65	0.316527	0.149982	2.11043	0.0348216	0.406955
AT1G18730	6233.96	0.024723	0.15574	0.158745	0.873869	0.983265
AT1G18740	1714.66	0.289763	0.443585	0.65323	0.513608	0.913334
AT1G18750	296.56	0.7508	0.326713	2.29804	0.0215596	0.344793
AT1G18773	211.47	-0.276635	0.22954	-1.20517	0.228139	0.763428
AT1G18800	1410.16	0.102364	0.164853	0.620944	0.534636	0.920985
AT1G18810	295.995	-0.182739	0.348479	-0.52439	0.600007	0.938224
AT1G18830	10.698	-0.342164	1.04358	-0.327875	0.743006	0.965946
AT1G18840	703.314	0.110336	0.321189	0.343522	0.731206	0.963123
AT1G18850	380.557	0.537437	0.264568	2.03138	0.0422169	0.439556
AT1G18870	225.76	1.33065	0.361531	3.6806	0.000232684	0.0298278
AT1G18880	469.215	-0.450356	0.244341	-1.84315	0.065307	0.51596
AT1G18890	1739.46	-0.0784348	0.274696	-0.285533	0.775236	0.970861
AT1G18900	1088.69	0.0451083	0.20206	0.223242	0.823348	0.975782
AT1G18910	349.824	-0.407117	0.251146	-1.62103	0.10501	0.614138
AT1G18940	61.3411	0.180669	0.333994	0.540935	0.588553	0.934739
AT1G18950	1423.79	-0.0305067	0.132399	-0.230415	0.817769	0.975464
AT1G18990	25.5309	1.22564	1.12946	1.08516	0.277853	0.803123
AT1G19000	11987.6	0.29435	0.21492	1.36958	0.170818	0.701132
AT1G19010	299.184	-0.0438634	0.23562	-0.186162	0.852318	0.981195
AT1G19020	571.269	0.283082	0.542566	0.521745	0.601848	0.938532
AT1G19025	118.223	-0.163414	0.283945	-0.575513	0.564944	0.928606
AT1G19050	428.371	-0.762803	0.558333	-1.36621	0.171872	0.701953
AT1G19070	22.2656	0.972028	0.565326	1.71941	0.0855393	0.570891
AT1G19080	344.025	0.245772	0.239227	1.02736	0.30425	0.822449
AT1G19100	437.043	0.0204588	0.170394	0.120068	0.904429	0.988153
AT1G19110	2269.57	0.0585563	0.0997819	0.586842	0.55731	0.926897
AT1G19120	717.389	0.0246581	0.122493	0.201303	0.840462	0.979429
AT1G19130	1512.62	-0.0220192	0.160293	-0.137369	0.890739	0.98606
AT1G19140	901.339	-0.00573394	0.364582	-0.0157275	0.987452	0.997082
AT1G19150	6400.92	0.051719	0.222504	0.232441	0.816196	0.975393
AT1G19160	13.0726	-0.387901	1.1508	-0.33707	0.736064	0.964184
AT1G19170	650.693	-0.469927	0.139184	-3.3763	0.000734682	0.0589121
AT1G19180	1480.33	0.22715	0.818024	0.277682	0.781257	0.970926
AT1G19190	15.236	-0.560619	0.54786	-1.02329	0.306172	0.823234
AT1G19200	63.6039	-0.169011	0.608587	-0.277711	0.781234	0.970926
AT1G19220	686.138	-0.127796	0.210498	-0.60711	0.543778	0.923481
AT1G19230	9.47036	-0.476389	1.24473	-0.382726	0.701923	NA
AT1G19240	469.064	-0.0900309	0.201573	-0.446641	0.655134	0.950407
AT1G19270	974.094	0.0261681	0.177876	0.147114	0.883042	0.985234
AT1G19290	462.97	0.219018	0.159949	1.3693	0.170905	0.701184
AT1G19300	1364.26	-0.538294	0.20674	-2.60373	0.00922159	0.235062
AT1G19310	1221.35	-0.12941	0.149261	-0.867006	0.385939	0.870139
AT1G19320	10.3905	-0.186067	1.83139	-0.101599	0.919075	0.990561
AT1G19330	744	0.569401	0.250411	2.27387	0.0229738	0.35427
AT1G19340	340.024	0.384932	0.1901	2.02489	0.0428784	0.440637
AT1G19350	11469.6	0.280366	0.141371	1.98319	0.0473459	0.458186
AT1G19360	1469.21	-0.314248	0.1868	-1.68227	0.0925171	0.583904
AT1G19370	1078.67	-0.0947281	0.168264	-0.562973	0.573453	0.930569
AT1G19380	970.438	0.293913	0.714659	0.411263	0.680879	0.954874
AT1G19394	22.6613	-0.815495	0.834404	-0.977339	0.328402	0.836037
AT1G19396	118.06	0.17653	0.390979	0.451507	0.651624	0.950047
AT1G19397	108.748	-0.452015	0.316943	-1.42617	0.153818	0.67999
AT1G19400	2713.27	0.365007	0.226868	1.6089	0.107639	0.619155
AT1G19430	1223.15	-0.284785	0.191653	-1.48594	0.137294	0.659911
AT1G19440	1492.93	0.493185	0.436355	1.13024	0.258376	0.787647
AT1G19450	800.361	0.169875	0.409809	0.414521	0.678493	0.954499
AT1G19480	312.995	-0.598297	0.189169	-3.16276	0.00156281	0.0920297
AT1G19485	1223.97	0.107351	0.0848006	1.26592	0.205542	0.740343
AT1G19490	59.8701	0.14448	0.582982	0.24783	0.804266	0.974271
AT1G19510	284.612	-0.0617069	0.502542	-0.12279	0.902274	0.988087
AT1G19520	1011.75	0.117139	0.156041	0.750695	0.452836	0.893641
AT1G19530	19.0872	-1.72503	1.29458	-1.3325	0.182696	0.714999
AT1G19540	51.9918	-1.34028	0.612219	-2.18922	0.0285806	0.380939
AT1G19570	10889.8	0.367512	0.317229	1.15851	0.246657	0.776739
AT1G19580	1177.35	0.166827	0.130131	1.28199	0.199847	0.735673
AT1G19600	1880.23	0.0200094	0.114231	0.175166	0.860949	0.982242
AT1G19610	22.8832	-0.0876225	1.44724	-0.0605447	0.951722	0.992762
AT1G19620	62.7983	0.0249236	0.956945	0.026045	0.979221	0.995825
AT1G19630	115.319	-0.171309	0.293355	-0.583965	0.559244	0.927456
AT1G19640	312.16	-0.355821	0.302409	-1.17662	0.239347	0.772208
AT1G19650	1146.11	0.242175	0.285082	0.849491	0.395608	0.872994
AT1G19660	8799.46	-0.356575	0.198182	-1.79923	0.0719824	0.533388
AT1G19670	5250.42	0.231191	0.563317	0.410411	0.681505	0.954874
AT1G19680	1797.99	-0.172036	0.119203	-1.44321	0.14896	0.674112
AT1G19690	527.2	0.0306899	0.181314	0.169264	0.865589	0.982352
AT1G19700	1309.94	0.351496	0.34973	1.00505	0.314872	0.827521
AT1G19710	769.888	-0.433621	0.224675	-1.93	0.0536071	0.481196
AT1G19715	3156.37	0.277129	0.174649	1.58678	0.112564	0.627964
AT1G19720	2526.2	0.524052	0.148784	3.52224	0.000427911	0.0417801
AT1G19730	287.363	-0.130853	0.236495	-0.553303	0.580056	0.932905
AT1G19740	5988.53	0.0417969	0.206042	0.202856	0.839248	0.979173
AT1G19750	12.1533	0.688208	0.905024	0.76043	0.446997	0.893159
AT1G19770	5329.78	-0.0778901	0.265349	-0.293538	0.769111	0.969609
AT1G19800	1233.64	0.149132	0.0974034	1.53107	0.125751	0.646159
AT1G19835	5297.47	0.0320698	0.427707	0.0749807	0.94023	0.991618
AT1G19840	37.9725	-1.25546	1.07342	-1.16959	0.242167	0.774114
AT1G19850	699.468	-0.0364418	0.339918	-0.107207	0.914624	0.989796
AT1G19860	743.66	0.131435	0.237852	0.552594	0.580541	0.932988
AT1G19870	2805.39	-0.100509	0.0691059	-1.45442	0.145831	0.669632
AT1G19880	1920.73	-0.0345999	0.128218	-0.269852	0.787274	0.971244
AT1G19910	7397.32	-0.115468	0.126474	-0.912977	0.361255	0.858123
AT1G19920	3358.32	0.298349	0.19046	1.56646	0.11724	0.633968
AT1G19940	88.7525	0.742608	0.752622	0.986694	0.323793	0.833394
AT1G19950	303.79	0.128772	0.431486	0.298439	0.765368	0.968181
AT1G19960	14542.2	0.262996	0.280573	0.937354	0.348577	0.851403
AT1G19970	134.585	0.827622	0.431061	1.91997	0.0548622	0.484527
AT1G19980	105.115	-0.275547	0.245691	-1.12152	0.262067	0.790694
AT1G19990	189.59	0.347904	0.269835	1.28932	0.197287	0.73355
AT1G20010	10195.6	0.248728	0.318775	0.780262	0.435237	0.887657
AT1G20020	54320.1	0.0800223	0.15312	0.52261	0.601246	0.938292
AT1G20030	120.088	-0.558769	0.648832	-0.861192	0.389132	0.871398
AT1G20050	2254.69	-0.0858604	0.111301	-0.771425	0.440455	0.890194
AT1G20060	62.1575	0.846721	0.446873	1.89477	0.0581228	0.494254
AT1G20070	424.756	-2.18799	0.712571	-3.07056	0.00213655	0.112148
AT1G20080	7.67924	0.483361	1.48943	0.324529	0.745538	NA
AT1G20090	2360.43	0.301269	0.482325	0.624618	0.532222	0.919224
AT1G20100	1515.91	0.143761	0.160402	0.896259	0.370114	0.862532
AT1G20110	4274.84	-0.13265	0.136925	-0.968781	0.332654	0.839595
AT1G20120	38.4721	0.140214	0.517745	0.270817	0.786532	0.971068
AT1G20140	490.876	0.0591873	0.232429	0.254647	0.798996	0.973756
AT1G20160	1030.65	0.0642339	0.392465	0.163668	0.869993	0.983104
AT1G20190	1072.83	-0.291302	0.472846	-0.616061	0.537854	0.922392
AT1G20200	2481.44	-0.158423	0.180204	-0.879131	0.37933	0.866468
AT1G20220	2669.55	0.507137	0.300116	1.68981	0.091065	0.580328
AT1G20225	1620.4	-0.124422	0.160461	-0.775408	0.438099	0.88863
AT1G20230	124.884	0.0486474	0.433465	0.112229	0.910642	0.989667
AT1G20260	8012.58	0.225923	0.099862	2.26235	0.0236757	0.359413
AT1G20270	494.383	-0.0135174	0.155721	-0.086805	0.930827	0.991533
AT1G20300	562.027	0.100675	0.187406	0.537203	0.591127	0.935213
AT1G20310	21.9176	0.339013	1.24818	0.271605	0.785925	0.970926
AT1G20330	8503.22	0.491095	0.528672	0.928921	0.35293	0.854918
AT1G20340	202230	0.169561	0.25289	0.670494	0.502543	0.911035
AT1G20350	99.7652	0.590692	0.437364	1.35057	0.176833	0.70735
AT1G20370	614.806	-0.125214	0.189	-0.662507	0.507646	0.911825
AT1G20380	186.712	-0.122605	0.234237	-0.523421	0.600681	0.938242
AT1G20410	599.779	0.282387	0.206936	1.36461	0.172375	0.702019
AT1G20430	525.887	-0.115117	0.165279	-0.696502	0.486115	0.904918
AT1G20440	31890.9	0.299713	0.420508	0.712741	0.476006	0.901738
AT1G20450	20806.6	0.649829	0.363124	1.78955	0.073526	0.537991
AT1G20460	355.066	0.270566	0.222132	1.21804	0.223208	0.758409
AT1G20470	43.6303	2.29864	1.29685	1.77249	0.076314	0.547208
AT1G20480	26.0822	0.110909	0.757019	0.146508	0.883521	0.985339
AT1G20490	84.7558	0.266987	0.536036	0.498077	0.61843	0.94166
AT1G20510	5327.45	-0.0873377	0.213587	-0.408909	0.682606	0.954874
AT1G20530	71.1085	-0.494308	0.393369	-1.2566	0.208898	0.74463
AT1G20540	632.313	0.197024	0.193792	1.01668	0.309306	0.824812
AT1G20550	188.224	-0.351632	0.276893	-1.26992	0.204114	0.739152
AT1G20560	1273.21	0.107739	0.135209	0.796834	0.425547	0.885262
AT1G20570	36.7326	0.537196	0.498046	1.07861	0.280764	0.806272
AT1G20575	591.937	-0.194958	0.195627	-0.996583	0.318967	0.829853
AT1G20580	1866.15	0.0846741	0.131771	0.642584	0.520494	0.915693
AT1G20610	57.0365	0.191946	0.541855	0.354239	0.72316	0.96095
AT1G20620	144974	0.212246	0.295814	0.717498	0.473067	0.900504
AT1G20630	3016.92	0.047253	0.209983	0.225033	0.821954	0.975759
AT1G20640	906.145	-0.0347855	0.236362	-0.14717	0.882997	0.985234
AT1G20650	956.781	0.578693	0.201823	2.86734	0.00413943	0.161833
AT1G20670	1012.11	-0.215771	0.154734	-1.39446	0.163179	0.689611
AT1G20693	10854.3	-0.151288	0.14524	-1.04164	0.297578	0.818273
AT1G20696	7918.05	0.0146617	0.107738	0.136087	0.891753	0.986167
AT1G20700	6.38386	-1.07195	1.10773	-0.967699	0.333195	NA
AT1G20720	168.323	0.475352	0.540822	0.878943	0.379432	0.866468
AT1G20760	2825.6	0.0381663	0.0979319	0.389723	0.696742	0.958011
AT1G20770	932.264	-0.0492925	0.13344	-0.369398	0.711831	0.959907
AT1G20780	3512.25	-0.0741187	0.410334	-0.18063	0.856658	0.981294
AT1G20810	1944.43	-0.0252784	0.120487	-0.209802	0.833822	0.978013
AT1G20816	158.229	0.0346159	0.209682	0.165088	0.868875	0.982942
AT1G20823	878.788	-0.408409	0.314691	-1.29781	0.194353	0.730931
AT1G20830	928.1	0.319801	0.146695	2.18005	0.029254	0.385498
AT1G20840	3652.78	0.195443	0.263579	0.741497	0.458392	0.896056
AT1G20850	1016.96	0.33283	0.815589	0.408085	0.683211	0.954874
AT1G20870	28.1599	0.942111	1.11646	0.84384	0.398759	0.87533
AT1G20880	780.68	-0.202273	0.252397	-0.801407	0.422896	0.883369
AT1G20890	277.278	0.00545414	0.143398	0.038035	0.96966	0.994578
AT1G20910	452.437	-0.0626693	0.210693	-0.297445	0.766127	0.968529
AT1G20920	5015.7	0.127293	0.160835	0.791456	0.428678	0.885262
AT1G20930	85.0773	0.23369	0.465444	0.50208	0.615611	0.941
AT1G20950	1966.99	0.0548643	0.208651	0.262948	0.792591	0.972432
AT1G20960	9784.23	-0.081116	0.110743	-0.732473	0.46388	0.897468
AT1G20970	5701.57	-0.0483475	0.447712	-0.107988	0.914005	0.989796
AT1G20980	5148.06	-0.255149	0.11391	-2.23992	0.0250961	0.362558
AT1G21000	2862.43	-0.131102	0.568798	-0.23049	0.817711	0.975464
AT1G21010	311.933	0.301662	0.323736	0.931813	0.351433	0.853503
AT1G21050	348.313	-0.73402	0.505743	-1.45137	0.146677	0.671195
AT1G21060	279.006	0.118347	0.420071	0.28173	0.77815	0.970926
AT1G21065	4841.44	-0.0420433	0.110377	-0.380905	0.703274	0.958404
AT1G21070	120.091	0.247737	0.445733	0.555797	0.578349	0.932126
AT1G21080	2375.22	0.0400813	0.146882	0.272881	0.784945	0.970926
AT1G21090	81.0336	-0.117418	0.354756	-0.330982	0.740658	0.965946
AT1G21100	253.779	-0.536787	0.627206	-0.85584	0.392086	0.872797
AT1G21110	70.7575	-0.813355	0.680687	-1.1949	0.232125	0.765919
AT1G21120	132.87	-1.55414	0.757138	-2.05265	0.0401064	0.429901
AT1G21130	16846.1	0.184215	0.2627	0.701238	0.483154	0.904544
AT1G21140	53.5094	-0.262578	0.771328	-0.340423	0.733538	0.963591
AT1G21150	59.5111	0.247793	0.413082	0.599864	0.548597	0.924776
AT1G21160	1840.82	-0.0928543	0.105365	-0.881264	0.378175	0.866187
AT1G21170	1055.43	-0.168448	0.11471	-1.46847	0.141977	0.666126
AT1G21190	863.563	-0.0561835	0.206863	-0.271597	0.785932	0.970926
AT1G21200	540.555	-0.176382	0.213506	-0.826122	0.408735	0.878819
AT1G21210	18.5918	0.001776	0.87898	0.00202053	0.998388	0.999555
AT1G21240	243.501	-1.12199	0.443575	-2.52942	0.0114252	0.261281
AT1G21250	37441.1	-0.533493	0.264119	-2.0199	0.0433942	0.442331
AT1G21270	12006.1	-0.121074	0.409264	-0.295834	0.767357	0.969135
AT1G21280	235.409	-0.0163614	0.231098	-0.0707986	0.943558	0.99195
AT1G21310	1625.23	0.533005	0.943927	0.564668	0.5723	0.93022
AT1G21313	6.71769	1.3958	2.0296	0.687722	0.491628	NA
AT1G21320	10.2432	-0.635727	1.3699	-0.464067	0.6426	0.948333
AT1G21326	29.304	-0.193178	0.736829	-0.262174	0.793187	0.97291
AT1G21350	1064.33	0.085625	0.125353	0.68307	0.494563	0.908419
AT1G21360	18.6525	-0.501018	0.708808	-0.706846	0.479662	0.90315
AT1G21370	530.511	-0.286249	0.181685	-1.57553	0.115135	0.631225
AT1G21380	2297.96	-0.144119	0.163402	-0.881988	0.377783	0.866157
AT1G21390	231.154	-0.493201	0.238837	-2.06501	0.038922	0.425303
AT1G21400	2298.76	0.325531	0.273447	1.19047	0.233862	0.768763
AT1G21410	718.301	-0.0745316	0.37655	-0.197933	0.843097	0.980442
AT1G21440	4434.63	-0.165782	0.305291	-0.543031	0.587109	0.934257
AT1G21450	1250.03	-0.139291	0.239137	-0.582472	0.560249	0.927559
AT1G21460	359.987	-0.452759	0.47571	-0.951755	0.341221	0.847942
AT1G21480	465.435	-0.345106	0.212286	-1.62566	0.104022	0.61075
AT1G21500	3912.81	0.372143	0.454852	0.818164	0.413263	0.881118
AT1G21510	11.8786	-0.365976	1.09171	-0.335232	0.73745	0.964487
AT1G21520	1673.79	-0.206857	0.547704	-0.377681	0.705668	0.958404
AT1G21540	455.672	-0.410931	0.250322	-1.64161	0.100671	0.602881
AT1G21550	228.237	-0.316327	0.711827	-0.444387	0.656763	0.950461
AT1G21560	718.191	0.19108	0.189473	1.00848	0.313223	0.826895
AT1G21580	6648.74	-0.173568	0.0923943	-1.87856	0.0603044	0.499082
AT1G21590	4355.96	-0.487951	0.224979	-2.16887	0.0300926	0.387339
AT1G21600	6028.58	0.211613	0.192046	1.10188	0.270512	0.795774
AT1G21610	1574.76	0.0593999	0.101533	0.585029	0.558528	0.926897
AT1G21630	6166.74	-0.155671	0.119473	-1.30297	0.192583	0.7277
AT1G21640	2933.19	-0.161903	0.149417	-1.08356	0.278559	0.803674
AT1G21650	1090.47	-0.0541118	0.131437	-0.411693	0.680564	0.954874
AT1G21651	687.927	-0.238687	0.210124	-1.13593	0.255984	0.786912
AT1G21660	1552.34	0.102266	0.119244	0.85762	0.391103	0.872749
AT1G21670	2236.96	0.35482	0.210661	1.68432	0.0921205	0.583803
AT1G21680	16805.7	0.0587191	0.398541	0.147335	0.882867	0.985234
AT1G21690	656.029	0.0100461	0.180937	0.0555225	0.955722	0.993582
AT1G21695	17.4366	-0.415788	0.654267	-0.635502	0.525101	0.916968
AT1G21700	1372.12	-0.0255428	0.115405	-0.221331	0.824835	0.976342
AT1G21710	496.067	-0.359463	0.147926	-2.43002	0.0150982	0.298845
AT1G21720	2372	-0.02457	0.158266	-0.155245	0.876628	0.983307
AT1G21730	754.002	0.0426535	0.210133	0.202983	0.839148	0.979173
AT1G21740	57.5931	0.544014	0.641525	0.848002	0.396437	0.873447
AT1G21750	5346.35	0.31758	0.185041	1.71626	0.0861136	0.571583
AT1G21760	1044.42	-0.0865754	0.130065	-0.665633	0.505646	0.911779
AT1G21770	4993.78	-0.0998666	0.155034	-0.644159	0.519472	0.915164
AT1G21780	2173.57	0.031853	0.127424	0.249977	0.802605	0.973971
AT1G21790	578.423	-0.0415995	0.197786	-0.210326	0.833413	0.977885
AT1G21810	44.4468	0.846711	0.813465	1.04087	0.297936	0.818273
AT1G21830	653.34	0.22095	0.342339	0.645413	0.518659	0.915145
AT1G21840	118.97	-0.144039	0.439447	-0.327773	0.743084	0.965946
AT1G21880	769.262	0.055259	0.295108	0.18725	0.851465	0.981195
AT1G21900	1247.85	-0.122154	0.136617	-0.894132	0.371251	0.862791
AT1G21910	1618.81	3.17274	1.30803	2.42558	0.0152838	0.301263
AT1G21920	1897.4	0.0284705	0.269844	0.105507	0.915974	0.990055
AT1G21930	564.399	0.0416778	0.276754	0.150595	0.880295	0.984292
AT1G21980	1670.46	0.1397	0.252032	0.554297	0.579376	0.932744
AT1G22020	1174.6	0.10912	0.119377	0.914082	0.360674	0.857984
AT1G22030	123.702	0.277828	0.605666	0.458715	0.646439	0.948996
AT1G22040	603.889	-0.012644	0.188279	-0.0671555	0.946458	0.992116
AT1G22050	270.99	-0.123873	0.175118	-0.707364	0.47934	0.902972
AT1G22060	3374.66	-0.0829988	0.179401	-0.462644	0.64362	0.948345
AT1G22065	24.2943	-0.023939	0.775195	-0.0308813	0.975364	0.994808
AT1G22070	3387.31	0.385617	0.224906	1.71457	0.0864238	0.572412
AT1G22110	26.0358	1.49624	1.09646	1.36462	0.172374	0.702019
AT1G22140	1091.03	-0.0469165	0.176822	-0.265332	0.790754	0.971858
AT1G22160	901.711	0.94039	0.462838	2.03179	0.0421748	0.439556
AT1G22170	86.7333	0.303419	0.507867	0.597439	0.550215	0.92491
AT1G22180	545.765	0.0480708	0.259417	0.185303	0.852991	0.981195
AT1G22190	4211.78	1.36177	0.503731	2.70338	0.00686385	0.209631
AT1G22200	1438.18	-0.0767372	0.130165	-0.589538	0.555501	0.926628
AT1G22230	76.9081	0.361558	0.514297	0.703014	0.482047	0.904248
AT1G22250	110.381	0.259992	0.614457	0.423124	0.672205	0.952623
AT1G22260	36.6114	0.32799	0.920564	0.356293	0.721621	0.9609
AT1G22270	1114.56	0.103323	0.123402	0.837282	0.402434	0.876681
AT1G22275	62.3918	-0.0942294	0.362901	-0.259656	0.795129	0.973262
AT1G22280	3738.47	-0.058914	0.220617	-0.267042	0.789437	0.971669
AT1G22300	8992.43	0.0663705	0.155651	0.426406	0.669812	0.952312
AT1G22310	499.87	-0.0545286	0.174234	-0.312962	0.75431	0.967221
AT1G22330	767.352	1.15075	0.978509	1.17602	0.239587	0.772208
AT1G22340	108.893	-0.701089	0.491603	-1.42613	0.153831	0.67999
AT1G22360	1991.05	0.0229439	0.274387	0.0836189	0.933359	0.991533
AT1G22370	1632.82	0.97774	0.395149	2.47436	0.0133476	0.282291
AT1G22380	75.3805	-0.149865	0.516596	-0.290101	0.771739	0.970032
AT1G22400	558.079	-0.0247152	0.550034	-0.0449339	0.96416	0.994058
AT1G22410	4835.03	0.222912	0.254842	0.874708	0.381733	0.867716
AT1G22430	1379.05	0.098881	0.184131	0.537015	0.591257	0.935213
AT1G22450	2987.82	0.261556	0.129189	2.0246	0.0429089	0.440637
AT1G22470	10.1035	3.55041	2.10663	1.68535	0.0919206	0.583216
AT1G22490	99.8392	0.0783667	0.5357	0.146288	0.883694	0.985339
AT1G22500	535.71	-1.20191	0.701458	-1.71344	0.0866317	0.572412
AT1G22510	692.584	0.0473329	0.324694	0.145777	0.884097	0.985339
AT1G22520	720.174	-0.10635	0.185691	-0.572727	0.56683	0.928812
AT1G22530	13835	0.39284	0.755215	0.520169	0.602946	0.93924
AT1G22540	758.89	0.161376	0.237393	0.679785	0.496641	0.909596
AT1G22550	156.234	1.31291	0.555749	2.36241	0.0181565	0.319799
AT1G22570	859.329	0.606282	0.69476	0.872649	0.382854	0.868067
AT1G22590	841.123	0.113867	0.176145	0.646441	0.517994	0.915145
AT1G22610	3195.63	-0.538965	0.233249	-2.31068	0.0208504	0.339204
AT1G22620	2045.93	-0.085804	0.103619	-0.828075	0.407628	0.878269
AT1G22630	1588	0.368488	0.288985	1.27511	0.202269	0.738409
AT1G22640	517.711	-0.0632061	0.408051	-0.154898	0.876902	0.983307
AT1G22650	1184.14	-0.18477	0.215463	-0.857551	0.39114	0.872749
AT1G22660	433.101	-0.0567768	0.149729	-0.379197	0.704541	0.958404
AT1G22690	663.867	0.179582	0.520023	0.345335	0.729843	0.962904
AT1G22700	3247.7	0.0647524	0.104586	0.619133	0.535829	0.921301
AT1G22710	17904.2	0.000518627	0.187638	0.00276398	0.997795	0.999279
AT1G22730	1684.28	-0.139041	0.174274	-0.797832	0.424968	0.885136
AT1G22740	1737.08	0.372754	0.449942	0.828449	0.407416	0.878245
AT1G22750	1267.43	0.183634	0.207796	0.88372	0.376847	0.86586
AT1G22770	1342.25	1.44487	0.484095	2.98468	0.00283874	0.13079
AT1G22780	2611.56	0.314782	0.16675	1.88775	0.0590592	0.49689
AT1G22790	832.076	-0.0988748	0.145213	-0.680893	0.495939	0.909004
AT1G22800	519.688	-0.0519501	0.177194	-0.293182	0.769383	0.969609
AT1G22830	304.184	-0.0615483	0.252738	-0.243526	0.807598	0.974977
AT1G22840	3477.58	0.0834995	0.13706	0.609219	0.542379	0.923353
AT1G22850	5416.63	0.0972375	0.251297	0.386943	0.698798	0.958242
AT1G22860	895.545	-0.121161	0.132103	-0.917169	0.359054	0.857426
AT1G22870	1223.11	-0.0450997	0.169134	-0.266651	0.789738	0.971785
AT1G22880	8.8957	3.45179	1.86339	1.85243	0.0639645	NA
AT1G22882	3093.41	0.668606	0.543389	1.23044	0.218534	0.755209
AT1G22885	624.856	0.444069	0.37483	1.18472	0.236128	0.770226
AT1G22890	786.022	-0.235043	0.484808	-0.484817	0.627806	0.944405
AT1G22900	188.008	0.182727	0.289526	0.631124	0.52796	0.917816
AT1G22910	1307.22	0.146184	0.186912	0.7821	0.434156	0.887257
AT1G22920	1741.67	-0.102571	0.166729	-0.615192	0.538428	0.922392
AT1G22930	11037.9	-0.101148	0.233445	-0.433283	0.66481	0.95224
AT1G22940	1230.06	-0.119972	0.151632	-0.791206	0.428824	0.885262
AT1G22950	698.598	0.034904	0.205879	0.169537	0.865374	0.982352
AT1G22960	278.182	0.163107	0.271053	0.601755	0.547337	0.924776
AT1G22970	539.752	-0.0232024	0.123181	-0.18836	0.850594	0.981195
AT1G22980	5.64516	2.07024	1.64964	1.25497	0.20949	NA
AT1G22985	188.38	-0.161979	0.268503	-0.603269	0.54633	0.924169
AT1G23000	26.8464	-0.086172	1.0407	-0.0828018	0.934009	0.991533
AT1G23010	130.396	0.435647	0.41632	1.04642	0.295366	0.816949
AT1G23020	4274.44	-1.35084	0.601956	-2.24409	0.0248267	0.361821
AT1G23030	2492.16	0.970484	0.537327	1.80613	0.0708978	0.530876
AT1G23040	390.475	-0.328795	0.443869	-0.740746	0.458847	0.896231
AT1G23050	113.494	0.147078	0.336817	0.436672	0.662349	0.951013
AT1G23060	53.6174	-0.166127	0.511458	-0.32481	0.745325	0.965946
AT1G23080	5066.45	-0.319229	0.315177	-1.01286	0.311128	0.825992
AT1G23090	2770.87	-1.38735	0.192021	-7.22499	5.01125e-13	2.3608e-09
AT1G23100	189.399	0.531445	0.257673	2.06248	0.0391622	0.42641
AT1G23110	70.2553	0.738793	1.5536	0.475536	0.634405	0.945411
AT1G23120	25.9896	-1.2016	0.786275	-1.52822	0.126458	0.647725
AT1G23130	74585.4	-0.257061	0.211649	-1.21457	0.224532	0.759844
AT1G23140	435.17	-0.148713	0.393122	-0.378288	0.705217	0.958404
AT1G23150	71.0581	-1.34068	0.561854	-2.38617	0.017025	0.310475
AT1G23170	435.534	-0.673867	0.377264	-1.78619	0.0740677	0.539309
AT1G23180	1479.8	-0.0289912	0.142863	-0.20293	0.839189	0.979173
AT1G23190	4515.88	0.22545	0.13478	1.67272	0.0943823	0.587365
AT1G23200	247.873	0.370889	0.366771	1.01123	0.311908	0.82607
AT1G23205	140.588	0.371214	0.566937	0.654771	0.512615	0.913334
AT1G23220	568.742	-0.0149995	0.123813	-0.121147	0.903575	0.988153
AT1G23230	2473.62	-0.0711684	0.152073	-0.467989	0.639792	0.947744
AT1G23260	1107.17	-0.0166965	0.139629	-0.119578	0.904817	0.988153
AT1G23280	1072.05	0.380834	0.242044	1.57341	0.115625	0.631693
AT1G23290	7151.69	0.140556	0.193808	0.725232	0.46831	0.898384
AT1G23300	7.77461	0.20377	1.16498	0.174913	0.861148	NA
AT1G23310	77780.8	-0.119578	0.105866	-1.12952	0.258678	0.787647
AT1G23330	542.966	0.131666	0.234029	0.562607	0.573703	0.930606
AT1G23340	103.537	-0.625604	0.601671	-1.03978	0.298443	0.818273
AT1G23360	1007.42	-0.0931705	0.100873	-0.923644	0.355672	0.856015
AT1G23380	15.449	-0.00584373	1.01279	-0.00576995	0.995396	0.998419
AT1G23390	10719.2	1.38569	0.507329	2.73135	0.00630748	0.198097
AT1G23400	3663.51	0.0680287	0.151717	0.448391	0.653871	0.950047
AT1G23410	39.1804	1.96779	0.992708	1.98225	0.0474515	0.458552
AT1G23440	1746.73	-0.0688568	0.116862	-0.589212	0.555719	0.926628
AT1G23450	31.8403	-0.685401	0.58356	-1.17452	0.240188	0.772636
AT1G23460	343.429	0.140857	0.519996	0.270881	0.786483	0.971068
AT1G23465	33.9626	0.3676	0.612128	0.600529	0.548154	0.924776
AT1G23480	905.423	0.677723	0.691503	0.980073	0.32705	0.835348
AT1G23490	11329.1	-0.109505	0.169464	-0.646183	0.518161	0.915145
AT1G23530	200.354	-0.201124	0.216355	-0.9296	0.352578	0.854676
AT1G23540	13.6626	-0.37276	1.17675	-0.316771	0.751417	0.966773
AT1G23550	92.3408	0.114823	0.497492	0.230804	0.817467	0.975453
AT1G23560	12.4509	-0.0283521	1.17865	-0.0240547	0.980809	0.996091
AT1G23710	891.707	0.398609	0.422857	0.942657	0.345856	0.849468
AT1G23730	633.803	0.116916	0.202419	0.577594	0.563538	0.927733
AT1G23740	4240.16	0.375991	0.27927	1.34633	0.178195	0.709412
AT1G23750	286.577	0.645051	0.375058	1.71987	0.0854561	0.570891
AT1G23760	32.2001	0.742326	0.762002	0.974179	0.329968	0.837426
AT1G23780	1740.87	-0.0188864	0.169241	-0.111595	0.911145	0.989685
AT1G23790	19.9319	1.70062	1.12428	1.51263	0.130374	0.652354
AT1G23800	250.558	0.302386	0.765349	0.395095	0.692773	0.95733
AT1G23820	4727.19	0.0184943	0.0759829	0.243401	0.807694	0.974977
AT1G23830	260.223	-0.112379	0.244229	-0.460138	0.645417	0.948619
AT1G23840	540.705	-0.00546564	0.298912	-0.0182851	0.985411	0.997082
AT1G23850	88.0583	0.269351	0.428549	0.628518	0.529664	0.918722
AT1G23860	1414.94	-0.183471	0.133076	-1.3787	0.167988	0.697059
AT1G23870	1384.31	0.497775	0.482511	1.03163	0.302243	0.821028
AT1G23880	121.704	0.350378	0.439111	0.797925	0.424914	0.885136
AT1G23890	178.571	-0.0517373	0.244079	-0.21197	0.83213	0.977776
AT1G23900	2851.28	-0.241991	0.069613	-3.47623	0.000508518	0.0474381
AT1G23935	103.821	0.696403	0.589272	1.1818	0.237284	0.771003
AT1G23950	1448.66	-0.00837974	0.155846	-0.0537692	0.957119	0.993717
AT1G23960	1322.39	-0.0261464	0.164546	-0.1589	0.873747	0.983265
AT1G23965	19.138	-0.182462	1.28764	-0.141702	0.887315	0.985915
AT1G23970	558.854	-0.063595	0.16744	-0.379807	0.704089	0.958404
AT1G23980	137.357	0.461611	0.271213	1.70202	0.0887507	0.575651
AT1G24020	360.742	0.697519	0.615291	1.13364	0.256945	0.787647
AT1G24030	35.4272	0.209178	1.10827	0.188743	0.850294	0.981195
AT1G24040	971.749	-0.238981	0.16706	-1.43051	0.152571	0.679134
AT1G24050	2096.53	-0.0358512	0.109693	-0.326831	0.743796	0.965946
AT1G24070	159.861	-0.387544	0.755655	-0.512858	0.608051	0.939777
AT1G24090	120.074	0.718816	0.44018	1.633	0.102468	0.607646
AT1G24095	91.7743	0.475453	0.899419	0.528622	0.597068	0.936754
AT1G24100	5301.96	0.00317393	0.282366	0.0112405	0.991032	0.997267
AT1G24120	1351.6	-0.0278417	0.206323	-0.134942	0.892657	0.986167
AT1G24130	11.4872	-0.611089	1.20917	-0.505378	0.613293	0.94012
AT1G24140	927.547	-0.0119081	0.460266	-0.0258722	0.979359	0.995825
AT1G24145	526.91	-0.0692754	0.415707	-0.166645	0.86765	0.982928
AT1G24147	6618.71	0.280122	0.234148	1.19635	0.231561	0.765665
AT1G24148	2814.06	-0.0401547	0.326752	-0.122891	0.902194	0.988087
AT1G24150	1317.73	-0.146312	0.362232	-0.403918	0.686273	0.955664
AT1G24160	3519.36	0.31809	0.145007	2.19362	0.0282627	0.379332
AT1G24170	3214.54	0.851924	0.531762	1.60208	0.109138	0.621143
AT1G24180	2821.23	-0.176757	0.159766	-1.10635	0.268575	0.795259
AT1G24190	2304	-0.0296678	0.104373	-0.284248	0.776221	0.970926
AT1G24210	56.1508	0.915227	0.367802	2.48837	0.012833	0.277323
AT1G24240	500.73	0.30955	0.149121	2.07583	0.0379095	0.423203
AT1G24260	46.4089	1.3074	0.798008	1.63832	0.101354	0.604021
AT1G24265	109.94	0.049071	0.46686	0.105109	0.91629	0.990055
AT1G24267	1614.33	0.0396461	0.160389	0.247188	0.804763	0.974464
AT1G24280	956.495	0.0167825	0.429026	0.0391176	0.968797	0.994381
AT1G24290	296.553	-0.237342	0.207238	-1.14526	0.2521	0.783278
AT1G24300	3010.35	-0.211054	0.137913	-1.53034	0.125931	0.646159
AT1G24310	985.61	0.0305668	0.149773	0.204088	0.838285	0.979102
AT1G24330	198.305	-0.147713	0.356103	-0.414805	0.678284	0.954277
AT1G24340	868.555	0.144377	0.16135	0.894809	0.370889	0.862791
AT1G24350	857.761	-0.216469	0.129363	-1.67335	0.0942587	0.587154
AT1G24360	4384.2	-0.0154552	0.206917	-0.0746928	0.940459	0.991618
AT1G24400	579.483	0.153047	0.185818	0.823638	0.410145	0.879577
AT1G24405	8.41575	2.89744	1.5701	1.84539	0.0649807	NA
AT1G24440	716.054	0.356372	0.195372	1.82407	0.0681415	0.523446
AT1G24450	547.488	-0.186786	0.202126	-0.924108	0.35543	0.856015
AT1G24460	3205.95	0.0718433	0.119477	0.601313	0.547632	0.924776
AT1G24470	243.513	-0.687688	0.307637	-2.23539	0.0253919	0.363039
AT1G24490	1801.41	0.0117007	0.162073	0.0721941	0.942447	0.99195
AT1G24510	5431.69	0.0704088	0.114463	0.615122	0.538474	0.922392
AT1G24530	409.404	0.576671	0.445154	1.29544	0.195168	0.731511
AT1G24560	1799.02	-0.24279	0.121953	-1.99084	0.0464984	0.455414
AT1G24575	1017.87	-0.0300908	0.467883	-0.0643127	0.948721	0.992116
AT1G24577	133.902	-0.0240121	0.514622	-0.0466598	0.962784	0.994058
AT1G24580	42.3924	0.799723	0.93383	0.85639	0.391782	0.872797
AT1G24600	21.112	-0.00113302	0.988055	-0.00114672	0.999085	0.999765
AT1G24610	1132.76	-0.0898951	0.218705	-0.411034	0.681048	0.954874
AT1G24625	1029.35	0.393205	0.238485	1.64877	0.0991957	0.598541
AT1G24706	3326.63	0.0689468	0.108834	0.633504	0.526405	0.917816
AT1G24735	75.7012	0.615255	0.364759	1.68674	0.0916525	0.58272
AT1G24764	1466.6	-0.0371842	0.218754	-0.169982	0.865025	0.982352
AT1G24793	869.19	-0.30994	0.633965	-0.488891	0.624919	0.943304
AT1G24800	35.5747	0.999496	1.64302	0.608329	0.542969	0.923411
AT1G24851	24.5831	2.84577	1.74787	1.62813	0.103496	0.609063
AT1G24880	11388.1	0.0943294	0.126547	0.745411	0.456023	0.895529
AT1G24881	2181.98	-0.328592	0.357588	-0.918914	0.358141	0.857262
AT1G24996	29.9602	1.40886	0.656664	2.14547	0.0319149	0.393979
AT1G25055	1574.21	0.1927	0.469157	0.410738	0.681265	0.954874
AT1G25141	86.8764	-0.0168425	0.462122	-0.036446	0.970927	0.994578
AT1G25145	2375.32	0.0662477	0.160734	0.412157	0.680225	0.954874
AT1G25150	56.83	-1.05004	2.31754	-0.453083	0.650489	0.949832
AT1G25180	92.9969	0.0525119	0.581908	0.0902409	0.928096	0.991167
AT1G25211	913.981	-0.235571	0.175363	-1.34333	0.179164	0.710242
AT1G25220	1201.31	-0.244852	0.190622	-1.28449	0.198969	0.734407
AT1G25230	1406.67	-0.250752	0.533974	-0.469597	0.638643	0.94686
AT1G25250	385.01	-0.335742	0.270202	-1.24256	0.214032	0.750786
AT1G25260	1252.33	0.308401	0.220085	1.40128	0.161131	0.687184
AT1G25275	10617	-0.361016	0.188198	-1.91827	0.0550762	0.484527
AT1G25277	330.304	-0.334517	0.606682	-0.551388	0.581368	0.932988
AT1G25280	2036.18	0.0322162	0.115212	0.279625	0.779765	0.970926
AT1G25290	588.089	-0.00774378	0.191837	-0.0403665	0.967801	0.994121
AT1G25320	290.898	-0.260807	0.288731	-0.903288	0.366373	0.86041
AT1G25350	2326.94	0.251287	0.112337	2.2369	0.0252926	0.363
AT1G25360	146.489	-0.324786	0.225654	-1.43931	0.150063	0.67563
AT1G25370	229.96	-0.160321	0.285985	-0.560592	0.575076	0.930848
AT1G25375	516.378	-0.00535699	0.16027	-0.0334249	0.973336	0.994714
AT1G25380	1038.82	0.0319838	0.109745	0.291437	0.770717	0.969907
AT1G25390	1933.95	-0.284006	0.212449	-1.33682	0.181281	0.713518
AT1G25400	734.349	1.15422	0.557966	2.06862	0.0385815	0.424282
AT1G25420	943.088	0.081164	0.131105	0.619075	0.535867	0.921301
AT1G25422	44.0119	0.123309	0.907517	0.135875	0.89192	0.986167
AT1G25425	164.499	0.148712	0.254291	0.58481	0.558676	0.926897
AT1G25440	18301.3	-0.0490677	0.230585	-0.212797	0.831485	0.977328
AT1G25450	442.803	-0.333818	0.718999	-0.464281	0.642446	0.948333
AT1G25470	233.285	-0.0136923	0.297448	-0.0460327	0.963284	0.994058
AT1G25480	472.272	-0.238621	0.259714	-0.918784	0.358208	0.857262
AT1G25490	3890.33	0.0898355	0.0996471	0.901537	0.367303	0.860754
AT1G25500	476.307	-0.242868	0.251376	-0.966154	0.333967	0.840673
AT1G25510	51.7692	-0.0754543	0.967531	-0.0779864	0.937839	0.991533
AT1G25520	553.619	0.192522	0.330822	0.581951	0.5606	0.927559
AT1G25530	577.897	0.383633	0.391754	0.979272	0.327446	0.835642
AT1G25540	1533.54	-0.168321	0.160183	-1.0508	0.293349	0.814983
AT1G25550	5412.65	0.601959	0.408852	1.47232	0.140935	0.664637
AT1G25560	10100.8	1.08366	0.419009	2.58623	0.00970313	0.240239
AT1G25570	1383.51	-0.289359	0.130911	-2.21035	0.027081	0.372691
AT1G25580	998.649	-0.0818945	0.232381	-0.352414	0.724528	0.961818
AT1G25682	1048.38	0.0634549	0.142677	0.444744	0.656505	0.950461
AT1G26090	642.72	-0.0362971	0.168323	-0.21564	0.829268	0.977273
AT1G26100	162.022	0.451835	0.362529	1.24634	0.212639	0.748405
AT1G26110	9488.96	-0.0997064	0.108103	-0.922332	0.356356	0.856526
AT1G26120	1016.36	0.0050543	0.183839	0.0274931	0.978066	0.995713
AT1G26130	1339.79	-0.0735928	0.212985	-0.34553	0.729696	0.962904
AT1G26150	5504.2	0.419084	0.144386	2.90252	0.00370169	0.153829
AT1G26160	1022.52	0.277491	0.169751	1.63469	0.102113	0.60699
AT1G26170	1282.64	-0.0265918	0.131737	-0.201855	0.84003	0.979398
AT1G26180	957.423	0.245559	0.145124	1.69206	0.0906347	0.579349
AT1G26190	452.038	0.407669	0.17149	2.37721	0.0174441	0.313017
AT1G26200	60.4676	0.783062	0.699162	1.12	0.262714	0.791079
AT1G26210	1227.35	0.352624	0.636731	0.553804	0.579713	0.932841
AT1G26220	1494.56	0.226977	0.278679	0.814474	0.415373	0.88322
AT1G26230	1568.8	0.044438	0.301934	0.147178	0.882992	0.985234
AT1G26260	376.253	-0.0441867	0.18813	-0.234874	0.814307	0.975313
AT1G26270	4563.6	0.246789	0.198277	1.24467	0.213254	0.74945
AT1G26290	24.0856	1.24033	0.750904	1.65178	0.0985797	0.597602
AT1G26300	792.892	-0.123321	0.170703	-0.722428	0.470031	0.899662
AT1G26330	85.7574	0.0437787	0.677775	0.0645917	0.948499	0.992116
AT1G26340	481.97	0.0570695	0.216516	0.263581	0.792103	0.972176
AT1G26370	720.386	-0.0468202	0.120358	-0.389008	0.69727	0.958011
AT1G26380	72.5851	0.131197	1.18205	0.110991	0.911623	0.989685
AT1G26420	51.2782	-1.98565	0.955701	-2.07769	0.037738	0.42251
AT1G26440	1029.6	-0.141142	0.18567	-0.760178	0.447148	0.893159
AT1G26450	38.5495	0.911893	0.89308	1.02107	0.307223	0.824044
[truncated: 17,245 more rows]
