# Supplementary material for: A simple method to efficiently generate structural variation in plants
Source: PLoS Genet. 2025 Dec 18;21(12):e1011977. doi: 10.1371/journal.pgen.1011977 (PMC12725597; doi:10.1371/journal.pgen.1011977)
Supplement: S9 Table — (XLSX) [file pgen.1011977.s019.xlsx]

## Sheet: S9 Table
S9 Table: DESeq2 output identifying mis-regulated genes in virescent.
	baseMean	log2FoldChange	lfcSE	stat	pvalue	padj
AT1G01010	359.322	0.130478	0.230425	0.566248	0.571225	0.721756
AT1G01020	323.231	0.00369987	0.211888	0.0174614	0.986068	0.991743
AT1G01030	59.395	0.460711	0.455606	1.01121	0.311918	0.491407
AT1G01040	2773.48	-0.00466412	0.114867	-0.0406044	0.967611	0.982067
AT1G01050	2702.97	0.0539374	0.0933792	0.577616	0.563523	0.715628
AT1G01060	101.504	-0.974118	0.39655	-2.45648	0.0140304	0.0572794
AT1G01070	177.856	-0.957093	0.455108	-2.103	0.0354657	0.111319
AT1G01080	3538.73	-0.141355	0.133332	-1.06018	0.289064	0.467729
AT1G01090	7016	0.38042	0.133256	2.8548	0.00430646	0.0239933
AT1G01100	5609.88	-0.25405	0.170878	-1.48674	0.137084	0.284675
AT1G01110	91.8939	1.11212	0.776484	1.43225	0.152071	0.305122
AT1G01120	5163.49	-1.01259	0.378483	-2.67539	0.00746422	0.0358424
AT1G01130	20.8927	-2.13719	0.593376	-3.60174	0.00031609	0.00339308
AT1G01140	6061.32	-0.12436	0.209055	-0.594868	0.551932	0.706719
AT1G01160	1403.06	-0.1261	0.140852	-0.895265	0.370646	0.549642
AT1G01170	2601.68	-0.358268	0.0886703	-4.04045	5.33482e-05	0.000832767
AT1G01180	891.894	-0.448993	0.14172	-3.16817	0.00153401	0.0112622
AT1G01190	88.4492	2.4169	1.24652	1.93892	0.052511	0.147238
AT1G01200	50.4097	1.92067	0.595671	3.22438	0.00126246	0.00968892
AT1G01210	605.789	-0.306539	0.236079	-1.29846	0.194129	0.359283
AT1G01220	1852.47	0.19778	0.0800033	2.47215	0.0134302	0.0554866
AT1G01225	59.7198	1.35782	0.800363	1.69651	0.0897898	0.213692
AT1G01230	1110.09	0.202084	0.11474	1.76123	0.0781998	0.194431
AT1G01240	1107.41	-0.530278	0.253286	-2.0936	0.0362959	0.113133
AT1G01250	539.841	0.642811	0.307638	2.0895	0.0366627	0.114018
AT1G01260	706.559	0.0208336	0.145466	0.14322	0.886117	0.935731
AT1G01290	492.872	-0.0433421	0.156175	-0.277522	0.781379	0.872652
AT1G01300	3616.76	0.979079	0.195529	5.00735	5.51856e-07	2.25583e-05
AT1G01320	24033.8	-0.0242777	0.179049	-0.135593	0.892143	0.938281
AT1G01340	738.907	-0.14831	0.307218	-0.48275	0.629273	0.766242
AT1G01350	787.606	7.55771e-05	0.12352	0.000611861	0.999512	0.999615
AT1G01355	16.353	-2.19396	1.26753	-1.7309	0.0834705	0.203446
AT1G01360	1046.08	0.0855931	0.156267	0.547736	0.583873	0.731752
AT1G01370	47.8489	1.84829	0.679462	2.72022	0.00652379	0.0324575
AT1G01380	30.8397	0.633084	0.528027	1.19896	0.230543	0.403383
AT1G01390	575.33	-0.759334	0.292032	-2.60017	0.00931765	0.0423598
AT1G01420	553.825	0.0167948	0.367653	0.045681	0.963565	0.980066
AT1G01430	2485.04	-0.256281	0.142258	-1.80152	0.0716216	0.183167
AT1G01440	1605.58	-0.25698	0.119662	-2.14755	0.0317494	0.103127
AT1G01470	12147.1	-0.45768	0.311407	-1.46972	0.141638	0.290702
AT1G01490	3956.67	-0.834403	0.260552	-3.20245	0.00136266	0.0102659
AT1G01500	1382.3	0.589683	0.201082	2.93256	0.00336182	0.0200071
AT1G01510	1754.74	0.480715	0.0988535	4.8629	1.15677e-06	4.24285e-05
AT1G01520	17.2911	-0.0450287	0.792089	-0.056848	0.954666	0.975534
AT1G01540	5463.23	-0.315824	0.22208	-1.42212	0.154991	0.309437
AT1G01550	5602.3	-0.128319	0.128713	-0.996939	0.318794	0.498607
AT1G01560	617.864	0.12969	0.529414	0.244969	0.80648	0.888445
AT1G01570	80.0267	0.871189	0.381806	2.28176	0.0225035	0.0807029
AT1G01580	84.6894	-0.326257	0.564867	-0.577583	0.563546	0.715628
AT1G01590	132.697	-2.08196	0.66267	-3.14177	0.0016793	0.0120427
AT1G01600	12.545	1.08186	0.732008	1.47793	0.139426	0.287617
AT1G01610	2919.77	0.568742	0.243905	2.33182	0.0197102	0.0734608
AT1G01620	12211.1	-0.304055	0.393824	-0.772059	0.440079	0.612198
AT1G01630	2363.97	0.0466821	0.152176	0.306764	0.759023	0.857764
AT1G01640	209.967	-1.10304	0.334338	-3.29918	0.000969689	0.00793771
AT1G01650	2787.93	-0.0174459	0.130083	-0.134114	0.893313	0.939016
AT1G01660	115.867	0.119703	0.237946	0.503067	0.614917	0.755346
AT1G01670	266.8	-0.273161	0.181088	-1.50845	0.13144	0.277039
AT1G01680	46.3458	0.163654	0.69312	0.236111	0.813346	0.892188
AT1G01690	145.108	0.499477	0.26076	1.91547	0.0554329	0.15302
AT1G01695	16.0937	-0.602642	0.854432	-0.705313	0.480616	0.648915
AT1G01700	34.4039	0.184197	0.428342	0.430022	0.667179	0.793182
AT1G01710	1571.13	-0.0213596	0.0903609	-0.236381	0.813137	0.89217
AT1G01715	57.6831	-0.145652	0.404219	-0.360329	0.718601	0.828857
AT1G01720	1417.24	0.179503	0.323057	0.555639	0.578458	0.727749
AT1G01725	400.104	-0.502306	0.192766	-2.60578	0.00916646	0.0418738
AT1G01730	1353.6	-0.0375273	0.162025	-0.231614	0.816838	0.894645
AT1G01740	335.17	-0.721985	0.25067	-2.88022	0.00397397	0.0226377
AT1G01760	111.305	-0.137307	0.345274	-0.397676	0.690869	0.809438
AT1G01770	1108.41	-0.269753	0.151513	-1.7804	0.0750112	0.189104
AT1G01780	479.055	-0.810373	0.267379	-3.0308	0.00243903	0.0157968
AT1G01790	10959	0.0929913	0.139	0.669002	0.503494	0.667245
AT1G01800	3550.78	-0.0261935	0.110478	-0.237092	0.812586	0.891894
AT1G01810	18.4493	-1.29183	0.898244	-1.43817	0.150386	0.302661
AT1G01820	3290.74	-0.378502	0.126733	-2.98661	0.00282089	0.0175852
AT1G01830	1483.33	0.0982316	0.26565	0.369778	0.711548	0.824095
AT1G01840	70.5503	0.334172	0.380369	0.878547	0.379647	0.557409
AT1G01860	681.052	-0.379791	0.173455	-2.18957	0.0285556	0.0956348
AT1G01880	56.7599	-0.737283	0.315998	-2.33319	0.0196382	0.0733448
AT1G01900	277.093	2.57714	0.917847	2.80781	0.00498801	0.0266
AT1G01910	1908.15	0.282658	0.143062	1.97577	0.0481812	0.139098
AT1G01920	817.51	0.032619	0.123239	0.264681	0.791255	0.878444
AT1G01930	627.052	-0.0112009	0.11961	-0.0936452	0.925391	0.958168
AT1G01940	611.11	-0.186215	0.193553	-0.962085	0.336007	0.51583
AT1G01950	1110.57	-0.00141273	0.122536	-0.0115291	0.990801	0.994409
AT1G01960	5311.47	0.415413	0.0818145	5.0775	3.82426e-07	1.66079e-05
AT1G01970	1081.7	-0.0548981	0.151928	-0.361342	0.717844	0.828304
AT1G01990	1508.48	-0.391608	0.119188	-3.28562	0.00101757	0.00821819
AT1G02000	829.527	-0.0222137	0.298121	-0.0745123	0.940603	0.967841
AT1G02010	542.855	-0.173046	0.20843	-0.830232	0.406408	0.581391
AT1G02020	1351.29	0.309531	0.121348	2.55077	0.0107486	0.0470257
AT1G02030	8.87283	-0.583077	1.0424	-0.55936	0.575916	0.725451
AT1G02050	377.159	-0.315747	0.218961	-1.44202	0.149296	0.301181
AT1G02060	291.516	0.027226	0.151418	0.179807	0.857304	0.918786
AT1G02080	6163.12	0.207683	0.112454	1.84683	0.0647718	0.170237
AT1G02090	1673.21	0.235137	0.151314	1.55397	0.120193	0.260975
AT1G02100	1582.26	-0.380911	0.111623	-3.41248	0.000643741	0.00585865
AT1G02110	1121.28	0.437235	0.176452	2.47792	0.0132149	0.054836
AT1G02120	6622.02	0.211216	0.0872014	2.42216	0.0154284	0.0616766
AT1G02130	1517.25	-0.0967088	0.116969	-0.826793	0.408354	0.583009
AT1G02140	4011.65	-0.158225	0.060002	-2.63699	0.0083645	0.0390697
AT1G02145	773.18	-0.0991214	0.12913	-0.76761	0.442719	0.61408
AT1G02150	5560.69	-0.05095	0.143301	-0.355546	0.722181	0.83158
AT1G02160	991.224	-0.242899	0.115259	-2.10741	0.0350818	0.110491
AT1G02170	2688.95	0.200559	0.195475	1.02601	0.304886	0.484433
AT1G02180	126.112	1.15123	0.277476	4.14895	3.3401e-05	0.000579718
AT1G02190	7.98146	-0.160502	0.831822	-0.192953	0.846996	0.912753
AT1G02205	3812.06	2.05847	0.414595	4.96502	6.86954e-07	2.72423e-05
AT1G02220	75.4131	-1.12537	0.558343	-2.01556	0.0438458	0.12964
AT1G02230	108.354	-0.00225458	0.4743	-0.00475349	0.996207	0.99761
AT1G02260	1903.24	-0.149291	0.0968937	-1.54077	0.123372	0.265767
AT1G02270	1121.37	0.581531	0.134571	4.32138	1.55054e-05	0.000324469
AT1G02280	1384.09	-0.0991029	0.10966	-0.903733	0.366137	0.545376
AT1G02290	478.329	-0.309006	0.135644	-2.27807	0.0227223	0.0812592
AT1G02300	1369.02	0.14215	0.191016	0.744177	0.456769	0.627209
AT1G02305	5229.37	-0.266791	0.165274	-1.61423	0.106477	0.240182
AT1G02310	11.6099	-3.60508	1.72795	-2.08633	0.0369487	0.114686
AT1G02330	993.936	0.109436	0.147975	0.73956	0.459567	0.62984
AT1G02335	208.485	1.90179	0.641916	2.96268	0.00304977	0.0186284
AT1G02340	135.409	-1.39975	0.697299	-2.00738	0.0447091	0.131517
AT1G02350	15.3852	-0.591101	0.859188	-0.687976	0.491468	0.65753
AT1G02360	229.476	1.1864	0.704005	1.68521	0.0919484	0.217094
AT1G02370	392.706	-0.297004	0.174623	-1.70083	0.0889751	0.212382
AT1G02380	134.287	-2.86853	0.593739	-4.83131	1.3564e-06	4.78389e-05
AT1G02390	632.245	-2.32736	0.483977	-4.80881	1.51828e-06	5.20316e-05
AT1G02400	100.722	0.277178	0.72685	0.381341	0.702951	0.817968
AT1G02405	33.0103	0.707581	0.498061	1.42067	0.155413	0.310054
AT1G02410	798.803	0.0365023	0.102296	0.35683	0.721219	0.830715
AT1G02420	172.749	0.308718	0.202847	1.52192	0.128028	0.272586
AT1G02440	18.7916	0.26132	0.656688	0.397936	0.690677	0.8093
AT1G02450	484.329	0.622621	0.469392	1.32644	0.184694	0.348099
AT1G02460	99.5771	0.0123321	0.442739	0.0278541	0.977779	0.987536
AT1G02470	93.7528	-0.228964	0.993586	-0.230442	0.817749	0.895046
AT1G02475	3842.39	-0.230935	0.12416	-1.85998	0.0628883	0.166612
AT1G02500	17999.8	0.285719	0.129862	2.20017	0.0277949	0.093738
AT1G02520	47.6076	-0.745985	0.557386	-1.33836	0.180778	0.343233
AT1G02530	17.0105	0.44597	0.744135	0.599313	0.548964	0.704189
AT1G02560	18207.8	-0.626124	0.230268	-2.71911	0.00654572	0.032533
AT1G02610	353.221	-3.76528	0.50105	-7.51478	5.70067e-14	2.68265e-11
AT1G02620	24.2094	-3.23424	0.897086	-3.60527	0.000311825	0.00336296
AT1G02640	332.753	-0.52133	0.63016	-0.827298	0.408068	0.582774
AT1G02650	19.3865	-1.06417	0.918249	-1.15892	0.24649	0.421574
AT1G02660	526.632	-1.69464	0.38311	-4.42337	9.71748e-06	0.000223467
AT1G02670	56.6671	0.55946	0.500589	1.1176	0.263737	0.44068
AT1G02680	414.305	-0.334796	0.155231	-2.15676	0.0310245	0.101326
AT1G02690	196.335	-0.0277133	0.254957	-0.108698	0.913442	0.950285
AT1G02700	12.3388	2.40856	1.01507	2.3728	0.0176536	0.068008
AT1G02705	149.777	0.685621	0.560997	1.22215	0.221652	0.393102
AT1G02720	342.155	0.522723	0.286066	1.82728	0.0676572	0.175572
AT1G02730	418.009	1.95609	0.492826	3.96913	7.21357e-05	0.00107807
AT1G02740	382.007	-0.305575	0.108151	-2.82545	0.00472143	0.0255742
AT1G02750	429.144	-0.0195561	0.11358	-0.17218	0.863296	0.922283
AT1G02770	59.982	-2.58563	0.748274	-3.45545	0.000549366	0.00519327
AT1G02780	25388.3	-0.126917	0.160583	-0.79035	0.429323	0.602777
AT1G02816	799.129	-0.769535	0.248032	-3.10257	0.0019185	0.0132672
AT1G02820	94.3755	-1.10037	0.510101	-2.15716	0.0309932	0.101284
AT1G02840	5061.97	0.155732	0.113908	1.36717	0.171573	0.330981
AT1G02850	2171.8	-0.825413	0.484291	-1.70437	0.0883111	0.211767
AT1G02860	402.789	-1.02633	0.221342	-4.63685	3.53765e-06	0.000102794
AT1G02870	834.068	-0.329632	0.183637	-1.79502	0.0726508	0.185071
AT1G02880	1084	0.435994	0.181299	2.40483	0.0161801	0.0639185
AT1G02890	4705.55	0.109769	0.0969306	1.13245	0.257446	0.433435
AT1G02900	27.0907	0.752688	0.979201	0.768675	0.442086	0.613729
AT1G02910	3540.38	-0.143719	0.0866278	-1.65904	0.0971078	0.225544
AT1G02920	2822.68	-0.916891	0.293818	-3.12061	0.00180478	0.0127039
AT1G02930	3730.62	-0.24799	0.373424	-0.664097	0.506628	0.669915
AT1G02950	243.477	0.989717	0.570372	1.73521	0.082703	0.202112
AT1G02960	759.399	-0.104613	0.138015	-0.757985	0.44846	0.619553
AT1G02970	58.5028	1.8326	1.04334	1.75647	0.0790086	0.195786
AT1G02990	1547.22	-0.106245	0.104983	-1.01203	0.311526	0.491234
AT1G03000	1347.78	0.000465433	0.112017	0.004155	0.996685	0.997924
AT1G03010	85.7561	1.08171	0.790951	1.3676	0.171436	0.330802
AT1G03020	448.047	-1.73908	0.308823	-5.6313	1.78853e-08	1.30218e-06
AT1G03030	746.99	-0.0567107	0.0974498	-0.581948	0.560602	0.713332
AT1G03040	2426.88	0.083956	0.086164	0.974374	0.329871	0.509896
AT1G03055	98.4978	-0.338082	0.392139	-0.862148	0.388606	0.565443
AT1G03060	4699.54	0.270551	0.118376	2.28551	0.0222827	0.0801347
AT1G03070	31.127	0.184245	0.482389	0.381942	0.702504	0.817701
AT1G03080	6354.64	-0.276973	0.204804	-1.35238	0.176253	0.337465
AT1G03090	1438.04	-0.267137	0.138468	-1.92923	0.0537024	0.149713
AT1G03100	226.28	-0.549752	0.18892	-2.90997	0.00361467	0.0210445
AT1G03110	213.459	0.418556	0.279261	1.4988	0.133925	0.280316
AT1G03120	8.47021	-0.178655	1.01452	-0.176097	0.860217	0.920339
AT1G03130	20941.8	1.19527	0.311196	3.84087	0.000122597	0.00162906
AT1G03140	1556.09	0.0906502	0.134819	0.672385	0.501338	0.665439
AT1G03150	449.446	-0.075083	0.156566	-0.479563	0.631538	0.767988
AT1G03160	4539.79	0.117497	0.0917945	1.28	0.200546	0.367437
AT1G03170	14.231	-0.7116	0.543206	-1.31	0.190195	0.354485
AT1G03180	48.664	0.381207	0.395991	0.962667	0.335715	0.515543
AT1G03190	490.537	0.256011	0.165957	1.54263	0.12292	0.265012
AT1G03200	91.8482	-0.476659	0.463057	-1.02937	0.303304	0.482641
AT1G03210	1482.17	0.453844	0.230995	1.96473	0.0494452	0.141286
AT1G03220	3379.53	-0.30619	0.250958	-1.22008	0.222433	0.394088
AT1G03230	1263.12	0.386254	0.295306	1.30798	0.190881	0.355214
AT1G03250	1204.14	-0.0383252	0.226084	-0.169518	0.86539	0.923599
AT1G03260	469.806	0.205899	0.14475	1.42244	0.154897	0.309314
AT1G03270	102.772	1.04495	0.239663	4.36011	1.29998e-05	0.000282445
AT1G03280	2217.73	-0.388139	0.104929	-3.69905	0.000216408	0.00253147
AT1G03290	3367.65	-0.167592	0.1328	-1.26199	0.206952	0.375452
AT1G03300	355.013	-1.77209	0.412361	-4.29741	1.72803e-05	0.000350217
AT1G03310	4321.53	0.23294	0.175211	1.32948	0.18369	0.346647
AT1G03320	13.8011	-1.38491	0.923081	-1.50031	0.133535	0.279956
AT1G03330	793.598	-0.192374	0.117488	-1.6374	0.101548	0.232636
AT1G03340	174.256	-0.574166	0.324837	-1.76755	0.0771356	0.192747
AT1G03350	2443.98	0.179208	0.107415	1.66837	0.0952429	0.222876
AT1G03360	455.076	-0.126791	0.286194	-0.443026	0.657747	0.78678
AT1G03365	923.232	0.208097	0.150543	1.38231	0.166877	0.325192
AT1G03370	3351.6	-0.0339445	0.170706	-0.198848	0.842382	0.909814
AT1G03380	3228.09	-0.241679	0.187582	-1.28839	0.197609	0.363596
AT1G03400	4188.65	0.248704	0.177984	1.39734	0.162312	0.319426
AT1G03410	961.268	0.00958801	0.123603	0.0775708	0.938169	0.966626
AT1G03430	927.971	-0.10133	0.120604	-0.840183	0.400806	0.576293
AT1G03440	416.848	0.475119	0.151022	3.14603	0.00165501	0.0119237
AT1G03457	105.317	-1.31647	0.967331	-1.36093	0.173535	0.333916
AT1G03470	185.322	-1.05379	0.346631	-3.0401	0.002365	0.0154627
AT1G03475	12239.2	0.26886	0.160409	1.67609	0.0937206	0.220249
AT1G03495	17.6723	-0.616207	0.979294	-0.629236	0.529194	0.689092
AT1G03510	81.2526	-0.80071	0.409715	-1.95431	0.0506644	0.143626
AT1G03520	560.059	-0.395567	0.1918	-2.06239	0.0391702	0.119581
AT1G03530	1263.09	-0.186029	0.207395	-0.896978	0.36973	0.548526
AT1G03540	120.291	0.199361	0.326466	0.610664	0.541422	0.698874
AT1G03550	470.843	-0.937272	0.33099	-2.83173	0.00462975	0.0252121
AT1G03560	464.066	-0.00284937	0.126736	-0.0224828	0.982063	0.989809
AT1G03590	655.287	0.0820292	0.178046	0.46072	0.644999	0.77774
AT1G03600	15680.2	0.470249	0.180695	2.60245	0.00925598	0.0421489
AT1G03610	1225.45	-0.737109	0.215625	-3.41848	0.000629717	0.00576364
AT1G03620	61.7294	-1.01249	0.424629	-2.38441	0.0171063	0.0664618
AT1G03630	10149.8	0.150363	0.166509	0.903031	0.36651	0.545762
AT1G03650	214.989	-0.561459	0.219618	-2.55652	0.0105724	0.0464552
AT1G03680	21142.9	0.00399633	0.104756	0.038149	0.969569	0.98302
AT1G03687	502.168	-0.0304614	0.136256	-0.22356	0.8231	0.898281
AT1G03730	306.396	-0.239685	0.187049	-1.2814	0.200052	0.366901
AT1G03740	3706.35	-0.712792	0.180047	-3.95892	7.52889e-05	0.00111826
AT1G03750	294.334	0.204796	0.24195	0.846439	0.397308	0.57309
AT1G03760	515.919	-0.101998	0.196733	-0.518462	0.604136	0.746905
AT1G03770	180.27	-1.04643	0.256193	-4.08455	4.41619e-05	0.00071662
AT1G03780	76.8801	1.41999	0.821363	1.72882	0.0838422	0.204172
AT1G03820	188.904	1.5202	0.395401	3.84469	0.000120705	0.00161169
AT1G03830	558.991	0.39284	0.145981	2.69104	0.0071229	0.0346082
AT1G03840	45.0937	0.824965	0.370965	2.22383	0.0261597	0.0897288
AT1G03850	216.806	-2.03025	0.583806	-3.47761	0.000505909	0.00488539
AT1G03860	2944.67	-0.0305899	0.112377	-0.272208	0.785462	0.874932
AT1G03870	3442.52	-2.83049	0.834285	-3.39272	0.000692035	0.00613608
AT1G03900	6007.72	0.0451817	0.116944	0.386352	0.699236	0.815219
AT1G03905	72.9951	-0.515285	0.345134	-1.493	0.135437	0.282195
AT1G03910	2675.05	0.222876	0.0931797	2.3919	0.0167615	0.065518
AT1G03920	42.8475	0.916945	0.800561	1.14538	0.252053	0.427751
AT1G03930	1695.05	0.194371	0.154243	1.26016	0.207612	0.376224
AT1G03940	34.2844	-1.71782	1.23607	-1.38974	0.164606	0.322101
AT1G03950	897.414	-0.0293759	0.105767	-0.277741	0.781211	0.872515
AT1G03960	510.147	0.00143526	0.126859	0.0113139	0.990973	0.994478
AT1G03970	1785.58	-0.516362	0.170368	-3.03086	0.0024386	0.0157968
AT1G03980	7.17248	0.914819	1.18284	0.773411	0.439279	0.611516
AT1G03990	24.4614	-0.505912	1.05732	-0.478484	0.632306	0.768534
AT1G04000	626.584	0.0855359	0.198178	0.431611	0.666024	0.792248
AT1G04010	581.414	0.415978	0.138192	3.01015	0.0026112	0.0166217
AT1G04020	249.54	2.56666	0.677733	3.78713	0.000152395	0.00192178
AT1G04030	261.431	-0.169878	0.189043	-0.898619	0.368856	0.547565
AT1G04040	2626.65	0.728574	0.746577	0.975886	0.329121	0.509165
AT1G04050	174.888	0.719378	0.286126	2.5142	0.0119303	0.0509593
AT1G04070	246.14	-0.234774	0.191302	-1.22724	0.219731	0.390789
AT1G04080	4660.4	-0.024193	0.0922456	-0.262267	0.793115	0.879902
AT1G04090	22.2309	0.278849	0.605827	0.460278	0.645316	0.777976
AT1G04100	181.931	0.0404999	0.2847	0.142255	0.886879	0.936006
AT1G04110	14.9973	7.86847	1.83301	4.29265	1.76557e-05	0.000357336
AT1G04120	3300.38	-0.0234477	0.158783	-0.147672	0.882602	0.933501
AT1G04130	488.983	-0.0314037	0.318382	-0.0986354	0.921428	0.955551
AT1G04140	6390.49	-0.0919914	0.0902416	-1.01939	0.308018	0.487563
AT1G04160	303.117	1.36998	0.338016	4.05302	5.0561e-05	0.000798955
AT1G04170	3174.95	0.166657	0.131971	1.26284	0.206648	0.375248
AT1G04180	43.9832	1.94954	1.15104	1.69373	0.0903171	0.214418
AT1G04190	1097.51	-0.13099	0.140308	-0.933593	0.350514	0.529877
AT1G04200	1082.77	0.26514	0.164632	1.6105	0.10729	0.24132
AT1G04210	1788.88	0.0109584	0.0933393	0.117404	0.90654	0.946522
AT1G04220	202.727	2.41948	0.534292	4.52839	5.94357e-06	0.000154133
AT1G04230	585.74	-0.28777	0.134846	-2.13406	0.0328377	0.105595
AT1G04240	1525.52	-1.43923	0.283776	-5.07172	3.9423e-07	1.69783e-05
AT1G04250	487.281	0.385016	0.250425	1.53745	0.124183	0.2671
AT1G04260	843.625	0.112864	0.16435	0.68673	0.492253	0.658271
AT1G04270	6744.89	-0.127878	0.135345	-0.94483	0.344746	0.524279
AT1G04280	768.183	-0.633079	0.188348	-3.36121	0.000776012	0.00670505
AT1G04290	940.78	0.131342	0.195422	0.672093	0.501525	0.665503
AT1G04300	4246.49	-0.0360335	0.0874573	-0.412013	0.68033	0.802291
AT1G04310	393.811	0.658319	0.260002	2.53197	0.0113423	0.049056
AT1G04330	17.752	1.01447	0.686124	1.47855	0.139261	0.2874
AT1G04340	590.03	-0.0992622	0.129643	-0.765655	0.443882	0.615292
AT1G04350	2664.98	-0.637921	0.270871	-2.35507	0.0185193	0.0703376
AT1G04360	46.4703	-0.472035	0.52195	-0.904367	0.365801	0.545095
AT1G04390	507.612	-0.0262438	0.167469	-0.156708	0.875475	0.929683
AT1G04400	11862.9	-0.424997	0.103473	-4.10733	4.00258e-05	0.000667466
AT1G04410	39415.6	0.222842	0.112174	1.98657	0.04697	0.136441
AT1G04420	5860.49	0.0326863	0.157268	0.207838	0.835355	0.905469
AT1G04430	5230.57	0.164545	0.302726	0.543542	0.586757	0.734304
AT1G04440	2871.04	-0.43492	0.0859655	-5.05924	4.20934e-07	1.79283e-05
AT1G04480	5658.84	-0.193362	0.146417	-1.32062	0.186628	0.350204
AT1G04490	39.6425	-0.244702	0.557551	-0.438887	0.660744	0.788593
AT1G04500	13.2607	-1.86054	0.875141	-2.12598	0.0335045	0.107063
AT1G04510	2015.52	0.30686	0.113806	2.69635	0.00701041	0.0342219
AT1G04520	174.386	2.18859	0.494054	4.42986	9.42957e-06	0.000218671
AT1G04530	2545.37	0.430849	0.129963	3.31516	0.000915896	0.00761694
AT1G04540	7.42231	1.59984	1.66725	0.959572	0.33727	0.516877
AT1G04550	892.535	-0.0817065	0.138669	-0.58922	0.555714	0.709639
AT1G04555	256.692	-0.304912	0.172099	-1.77173	0.0764393	0.191585
AT1G04570	118.808	0.980484	0.614761	1.5949	0.110734	0.246849
AT1G04590	734.936	-0.108765	0.110709	-0.982441	0.325883	0.505717
AT1G04600	55.3569	1.2995	0.529365	2.45483	0.0140952	0.0574832
AT1G04620	3763.93	0.0423658	0.108047	0.392103	0.694982	0.812222
AT1G04630	1177.75	0.184957	0.125071	1.47882	0.139188	0.287363
AT1G04635	34.287	0.7948	0.417355	1.90437	0.0568619	0.155682
AT1G04640	2888.56	-0.29214	0.0967328	-3.02007	0.0025272	0.0161993
AT1G04645	4.52341	4.9064	2.2096	2.22049	0.0263854	0.0902692
AT1G04650	82.0423	0.935719	0.323995	2.88806	0.00387622	0.0222284
AT1G04680	2454.49	2.58542	0.869548	2.9733	0.00294619	0.0181457
AT1G04690	5038.49	0.286789	0.118843	2.41318	0.0158139	0.0628323
AT1G04700	34.7268	0.350484	0.530923	0.660141	0.509163	0.672264
AT1G04710	1332.93	-0.33687	0.1535	-2.1946	0.0281925	0.0947148
AT1G04730	251.103	1.60163	0.469765	3.40944	0.000650975	0.00589494
AT1G04750	3737.02	0.399117	0.123192	3.2398	0.00119613	0.00931322
AT1G04760	45.7666	0.304596	0.354785	0.858537	0.390596	0.566927
AT1G04770	1983.35	-1.1028	0.485334	-2.27225	0.0230717	0.0820944
AT1G04778	15.0697	1.24728	0.713202	1.74884	0.0803182	0.198166
AT1G04780	3095.78	-0.167193	0.108273	-1.54418	0.122544	0.26447
AT1G04790	1057.27	0.0811985	0.0991202	0.819192	0.412677	0.587008
AT1G04800	1835.34	6.99336	1.45619	4.80252	1.56681e-06	5.32219e-05
AT1G04810	2793.2	0.267539	0.0799519	3.34626	0.00081911	0.00698257
AT1G04820	10424.9	1.77184	0.400587	4.42311	9.72909e-06	0.000223468
AT1G04830	806.412	0.11584	0.119184	0.971947	0.331077	0.511269
AT1G04840	83.5402	0.141442	0.203709	0.69433	0.487476	0.65432
AT1G04850	4458.7	0.175682	0.12709	1.38234	0.166867	0.325192
AT1G04860	2214.27	-0.427686	0.155364	-2.7528	0.00590881	0.0301839
AT1G04870	1360.17	-0.0674086	0.136281	-0.494631	0.620861	0.759716
AT1G04900	429.463	-0.296201	0.184903	-1.60192	0.109173	0.244494
AT1G04910	1413.35	0.404677	0.090498	4.47167	7.76113e-06	0.000187968
AT1G04920	76.7468	1.05223	0.40652	2.58838	0.00964294	0.0433079
AT1G04930	217.375	0.183091	0.250416	0.731147	0.46469	0.635101
AT1G04940	2380.27	-0.0353846	0.0979429	-0.361278	0.717892	0.82831
AT1G04945	396.882	-0.384926	0.235783	-1.63254	0.102565	0.233898
AT1G04950	1016.06	-0.156599	0.12464	-1.25641	0.208969	0.377725
AT1G04960	1115.24	-0.0257685	0.136643	-0.188583	0.85042	0.914937
AT1G04970	1161.17	-0.264594	0.142383	-1.85832	0.0631237	0.167043
AT1G04980	706.835	1.08331	0.413512	2.61977	0.00879881	0.040594
AT1G04985	1723.91	-0.25194	0.116929	-2.15465	0.0311891	0.101698
AT1G04990	1760.1	0.585835	0.166372	3.52123	0.000429549	0.00428306
AT1G05000	274.412	-2.27123	0.513872	-4.41984	9.87749e-06	0.000225801
AT1G05010	21641.3	0.338793	0.159335	2.1263	0.0334784	0.10705
AT1G05020	62.4022	0.361143	0.506472	0.713057	0.47581	0.64443
AT1G05030	1032.76	0.540751	0.168034	3.2181	0.00129044	0.00984879
AT1G05055	510.281	0.193632	0.146917	1.31797	0.187515	0.351391
AT1G05060	904.785	-0.203971	0.13017	-1.56696	0.117124	0.256887
AT1G05065	35.7369	1.10663	0.426089	2.59719	0.00939903	0.0425892
AT1G05070	939.522	0.0569682	0.11313	0.503564	0.614568	0.755039
AT1G05087	271.386	0.834209	0.204685	4.07557	4.5901e-05	0.000735706
AT1G05090	268.32	0.00142252	0.285436	0.00498368	0.996024	0.99761
AT1G05100	48.8213	0.69048	0.648815	1.06422	0.28723	0.465839
AT1G05120	1143.46	0.0622635	0.14246	0.437059	0.662068	0.789682
AT1G05140	3229.85	-0.342298	0.124506	-2.74926	0.00597297	0.0304311
AT1G05150	1408.67	0.245624	0.138536	1.77301	0.0762277	0.191179
AT1G05160	580.634	-0.0294914	0.14928	-0.197557	0.843392	0.9104
AT1G05170	825.115	0.64343	0.148232	4.3407	1.42031e-05	0.000302297
AT1G05180	1538.4	0.0902617	0.111656	0.808388	0.418867	0.593103
AT1G05190	12962	0.00765768	0.165617	0.0462373	0.963121	0.980066
AT1G05200	2250.63	0.203676	0.1873	1.08743	0.276845	0.455173
AT1G05205	662.118	0.206136	0.137432	1.49991	0.133637	0.280019
AT1G05210	107.621	1.20262	0.616981	1.94921	0.0512708	0.144804
AT1G05220	11.3922	0.81798	0.837617	0.976556	0.328789	0.508877
AT1G05230	1105.86	0.454315	0.192847	2.35583	0.0184811	0.0702749
AT1G05270	1464.32	0.162107	0.0965587	1.67884	0.0931832	0.21928
AT1G05300	1014.67	-1.38118	0.401938	-3.4363	0.000589714	0.00548864
AT1G05310	241.706	-0.295109	0.2635	-1.11996	0.262732	0.439394
AT1G05320	1184.6	-0.117775	0.116477	-1.01114	0.31195	0.491407
AT1G05340	84.5319	-1.79752	0.501854	-3.58177	0.00034128	0.00360211
AT1G05350	1386.51	0.466858	0.151789	3.0757	0.00210011	0.0141492
AT1G05360	346.798	0.00663207	0.147026	0.0451082	0.964021	0.9801
AT1G05370	82.8867	0.470535	0.408386	1.15218	0.249247	0.424424
AT1G05380	2300.76	0.117936	0.0767246	1.53714	0.124259	0.267156
AT1G05385	778.12	-0.467554	0.170936	-2.73526	0.00623312	0.0313182
AT1G05400	32.0016	-0.683627	0.468854	-1.45808	0.144818	0.295403
AT1G05410	485.934	-0.129368	0.175783	-0.735954	0.461759	0.632062
AT1G05420	6.51679	2.99828	1.55022	1.93411	0.0530998	0.148458
AT1G05430	1028.55	0.0495766	0.0838729	0.591092	0.554459	0.708596
AT1G05440	9.86177	1.68594	1.02831	1.63953	0.101102	0.232001
AT1G05460	835.322	0.183295	0.113252	1.61846	0.105563	0.238717
AT1G05470	262.429	0.73702	0.368521	1.99994	0.0455066	0.133314
AT1G05490	16.9195	1.03822	0.877318	1.1834	0.23665	0.410496
AT1G05500	1523.57	0.385556	0.0869833	4.43252	9.31359e-06	0.000216399
AT1G05520	1933.16	0.535577	0.121219	4.41826	9.94979e-06	0.000227185
AT1G05540	327.849	-0.197383	0.266303	-0.741198	0.458573	0.629014
AT1G05550	15.0772	-1.58212	0.634767	-2.49244	0.0126869	0.0533174
AT1G05560	2391.67	0.18472	0.161859	1.14124	0.253769	0.429682
AT1G05570	5571.74	0.137616	0.178163	0.772419	0.439867	0.612101
AT1G05575	177.392	-1.4688	0.451093	-3.25609	0.00112959	0.00891016
AT1G05590	713.505	0.339718	0.167944	2.0228	0.0430934	0.128092
AT1G05600	349.175	-0.792609	0.202937	-3.90568	9.39605e-05	0.00133693
AT1G05610	13.7244	0.289032	0.879736	0.328544	0.742501	0.845987
AT1G05620	358.204	-0.206797	0.277631	-0.744863	0.456354	0.626906
AT1G05630	3251.22	0.85207	0.376497	2.26315	0.0236264	0.0835193
AT1G05640	235.3	0.686773	0.345142	1.98983	0.0466098	0.135639
AT1G05670	274.669	-0.181214	0.181654	-0.99758	0.318483	0.498201
AT1G05675	114.063	0.214319	0.483592	0.443181	0.657635	0.78678
AT1G05680	156.59	-3.75256	0.862691	-4.34983	1.36246e-05	0.000294025
AT1G05690	325.777	-0.533799	0.375074	-1.42318	0.154683	0.309014
AT1G05710	274.957	-1.20881	0.309206	-3.90939	9.25306e-05	0.00132145
AT1G05720	1187.34	-0.11101	0.11942	-0.929576	0.352591	0.531835
AT1G05730	80.523	-0.870019	0.32908	-2.64379	0.00819825	0.0384953
AT1G05750	342.039	-0.176799	0.137281	-1.28785	0.197797	0.363803
AT1G05760	98.4865	0.971866	0.685431	1.41789	0.156222	0.311106
AT1G05770	26.5634	0.986794	0.608613	1.62138	0.104936	0.237716
AT1G05780	137.845	-0.878171	0.215447	-4.07604	4.58093e-05	0.000735675
AT1G05783	30.006	-1.78308	0.616862	-2.89057	0.00384549	0.0221025
AT1G05785	190.341	-0.248411	0.313307	-0.79287	0.427854	0.60137
AT1G05790	1478.64	-0.326087	0.142745	-2.28441	0.0223474	0.0803224
AT1G05805	2592.26	-0.0482562	0.107878	-0.447321	0.654643	0.784402
AT1G05810	445.185	-0.0447105	0.333684	-0.133991	0.89341	0.939064
AT1G05820	58.8836	0.853139	0.361521	2.35986	0.0182817	0.0696965
AT1G05830	1633.46	0.128535	0.0999005	1.28663	0.198222	0.364307
AT1G05835	25.7268	2.45036	1.11548	2.19669	0.0280428	0.0943927
AT1G05840	1299.78	-0.214412	0.119866	-1.78876	0.0736527	0.186844
AT1G05850	24065	1.14744	0.283732	4.04409	5.25262e-05	0.000824605
AT1G05860	433.638	0.372297	0.21043	1.76922	0.076857	0.192282
AT1G05870	907.634	1.18102	0.195768	6.03274	1.61206e-09	1.66814e-07
AT1G05890	2898.68	-0.219027	0.100422	-2.18107	0.0291786	0.0972149
AT1G05894	11.5066	-0.180173	0.982195	-0.183439	0.854453	0.917204
AT1G05900	595.016	-0.146393	0.187803	-0.779502	0.435684	0.608872
AT1G05910	1981.98	0.0503043	0.119159	0.422161	0.672907	0.797339
AT1G05940	2569.34	-0.107225	0.152912	-0.701217	0.483167	0.650676
AT1G05950	161.176	0.390701	0.430014	0.908576	0.363574	0.543067
AT1G05960	3236.04	0.246438	0.103727	2.37582	0.0175098	0.0675669
AT1G05970	250.839	0.34162	0.18338	1.86291	0.0624754	0.165759
AT1G06000	849.721	1.1388	0.322168	3.53479	0.000408107	0.0041066
AT1G06010	329.791	0.267122	0.171585	1.55679	0.119519	0.260066
AT1G06020	18.7405	-0.595009	0.947543	-0.627949	0.530037	0.689724
AT1G06040	2715.68	0.438658	0.384182	1.1418	0.253538	0.429479
AT1G06050	242.05	-0.428005	0.192659	-2.22157	0.0263122	0.0901398
AT1G06060	763.272	0.102022	0.137068	0.744316	0.456685	0.627186
AT1G06070	675.88	0.415307	0.127423	3.25927	0.001117	0.00885428
AT1G06080	80.7456	6.12677	2.50199	2.44876	0.0143349	0.0582393
AT1G06090	33.9011	1.55886	0.976276	1.59674	0.110323	0.24622
AT1G06110	1312.27	0.00655114	0.103042	0.0635773	0.949307	0.972338
AT1G06130	1439.34	-0.069954	0.107648	-0.649838	0.515797	0.677315
AT1G06140	93.7869	-0.761415	0.290579	-2.62034	0.00878423	0.0405559
AT1G06143	136.678	-0.0251202	0.20997	-0.119637	0.904771	0.94534
AT1G06148	10.1248	-0.181906	0.839027	-0.216806	0.828359	0.901366
AT1G06150	2311.36	-0.41264	0.132479	-3.11475	0.00184102	0.0128605
AT1G06160	338.499	-3.68117	0.964259	-3.81762	0.000134745	0.00174834
AT1G06170	7.03756	1.51632	0.855082	1.7733	0.0761783	0.191154
AT1G06180	45.4268	0.0288232	0.596272	0.048339	0.961446	0.97952
AT1G06190	2494.06	-0.170191	0.0915029	-1.85996	0.0628917	0.166612
AT1G06200	2106.06	-0.186501	0.123613	-1.50875	0.131363	0.276936
AT1G06210	977.489	0.344099	0.143133	2.40406	0.0162142	0.0639879
AT1G06220	3691.63	0.194523	0.109005	1.78453	0.0743375	0.187935
AT1G06230	3135.68	-0.275404	0.0991928	-2.77645	0.00549559	0.0286805
AT1G06240	1166.4	0.0171724	0.15259	0.11254	0.910395	0.948956
AT1G06270	196.112	-0.351589	0.293144	-1.19937	0.230383	0.40314
AT1G06290	3051.5	0.403719	0.164827	2.44935	0.0143115	0.0581687
AT1G06360	39.5966	9.27356	2.43907	3.80209	0.00014348	0.0018321
AT1G06380	454.035	-0.179253	0.144421	-1.24118	0.214538	0.384444
AT1G06390	2034.48	0.341095	0.128418	2.65614	0.0079041	0.0374881
AT1G06400	2103.56	-0.753284	0.109122	-6.90314	5.08665e-12	1.36308e-09
AT1G06410	5295.64	-0.477681	0.175215	-2.72625	0.00640578	0.0319632
AT1G06420	19.9937	0.868759	1.02556	0.847105	0.396937	0.572784
AT1G06430	5004.73	0.0285786	0.146203	0.195472	0.845023	0.911263
AT1G06440	127.018	-0.661992	0.297662	-2.22397	0.0261502	0.0897124
AT1G06450	68.9171	-0.107622	0.330285	-0.325846	0.744541	0.847387
AT1G06460	19814.2	0.296884	0.11781	2.52003	0.0117345	0.0503684
AT1G06470	1041.4	0.11025	0.104294	1.0571	0.290465	0.469209
AT1G06475	82.2735	-1.58454	0.466199	-3.39886	0.000676679	0.00604734
AT1G06490	207.121	1.62552	0.469485	3.46236	0.000535459	0.00509175
AT1G06500	498.971	-0.333069	0.17237	-1.93228	0.0533245	0.148978
AT1G06510	1191.39	-0.143418	0.116885	-1.227	0.219823	0.390882
AT1G06515	350.567	0.0630361	0.173875	0.362536	0.716952	0.827919
AT1G06520	60.6399	-1.30986	0.483091	-2.71142	0.00669962	0.0331103
AT1G06530	4627.9	-0.141283	0.143435	-0.984994	0.324627	0.504412
AT1G06540	139.658	-0.337111	0.290293	-1.16128	0.245529	0.420564
AT1G06550	1077.89	0.0171933	0.157316	0.109292	0.912971	0.950203
AT1G06560	629.915	0.113956	0.158558	0.718704	0.472323	0.641625
AT1G06570	907.734	-0.63668	0.360609	-1.76557	0.0774682	0.193285
AT1G06580	112.254	-0.249189	0.266483	-0.935104	0.349735	0.52907
AT1G06590	342.544	0.268596	0.182144	1.47464	0.14031	0.288823
AT1G06620	190.474	-0.608191	0.596782	-1.01912	0.308148	0.487563
AT1G06630	509.977	-0.208524	0.147903	-1.40987	0.158578	0.314418
AT1G06640	2621.13	1.29188	0.441705	2.92475	0.00344733	0.0203714
AT1G06645	1157.32	-0.277167	0.144831	-1.91373	0.0556551	0.153423
AT1G06650	3668.39	-0.173774	0.0900964	-1.92876	0.0537611	0.149733
AT1G06660	15.3045	1.24436	1.09596	1.13541	0.256205	0.431948
AT1G06670	2500.69	-0.0444075	0.143193	-0.310124	0.756467	0.855726
AT1G06680	208499	0.863182	0.23004	3.75231	0.000175211	0.00214364
AT1G06690	2072.34	-0.305557	0.170212	-1.79515	0.0726297	0.185041
AT1G06700	2949.75	0.0705083	0.102574	0.687388	0.491838	0.657807
AT1G06710	354.945	0.0752048	0.124567	0.603729	0.546024	0.702098
AT1G06720	2144.06	-0.184698	0.160285	-1.15231	0.249194	0.424394
AT1G06730	538.225	0.224675	0.110059	2.0414	0.0412115	0.123833
AT1G06740	159.948	-0.375145	0.279518	-1.34211	0.179559	0.34178
AT1G06760	8560.69	0.539111	0.178457	3.02096	0.00251978	0.0161732
AT1G06770	433.242	-0.218587	0.106123	-2.05976	0.0394217	0.12012
AT1G06780	729.393	-0.150345	0.163897	-0.917314	0.358978	0.538089
AT1G06790	395.068	-0.25561	0.186631	-1.3696	0.170812	0.329927
AT1G06800	793.191	0.276894	0.166326	1.66477	0.0959591	0.223829
AT1G06820	1928.55	0.0343451	0.1186	0.289587	0.772132	0.866387
AT1G06830	592.014	-0.020382	0.452161	-0.0450769	0.964046	0.9801
AT1G06840	890.96	-0.295974	0.167578	-1.76618	0.0773652	0.193153
AT1G06850	404.916	1.15643	0.366957	3.15139	0.00162494	0.011751
AT1G06870	761.452	-0.0277336	0.120049	-0.23102	0.817299	0.894897
AT1G06890	2538.08	0.157309	0.077654	2.02577	0.0427881	0.12744
AT1G06900	1922.83	0.225378	0.0971085	2.32089	0.0202927	0.0749909
AT1G06910	219.172	-0.107897	0.147797	-0.730031	0.465371	0.635632
AT1G06950	7469.4	0.0981004	0.143457	0.68383	0.494082	0.659479
AT1G06960	528.098	-0.058642	0.143812	-0.407769	0.683443	0.804389
AT1G06980	77.1047	1.32006	0.57886	2.28044	0.0225816	0.0809229
AT1G07000	3484.24	-0.615156	0.317833	-1.93547	0.0529328	0.148141
AT1G07010	1970.86	-0.623764	0.278241	-2.24181	0.0249735	0.0867551
AT1G07020	519.855	0.493865	0.315719	1.56426	0.117757	0.257713
AT1G07030	1560.56	-0.0617808	0.198011	-0.312007	0.755035	0.855009
AT1G07040	2143.66	-0.0050754	0.179315	-0.0283044	0.977419	0.98745
AT1G07050	5413.75	0.523304	0.372146	1.40618	0.159671	0.315775
AT1G07070	477.452	0.514169	0.223815	2.2973	0.0216019	0.078491
AT1G07080	5617.38	0.10969	0.112944	0.971188	0.331455	0.51173
AT1G07090	848.338	0.374562	0.347398	1.07819	0.280947	0.459096
AT1G07110	9262.36	-0.397851	0.137777	-2.88765	0.00388137	0.0222329
AT1G07120	12.4516	0.976575	0.91888	1.06279	0.287878	0.466475
AT1G07130	167.768	-0.854013	0.22426	-3.80814	0.000140014	0.00179975
AT1G07135	3152.84	-2.51353	0.593597	-4.2344	2.29161e-05	0.0004382
AT1G07140	8118.58	0.169789	0.140375	1.20953	0.226457	0.398557
AT1G07150	160.109	-0.87738	0.66243	-1.32449	0.185341	0.348884
AT1G07170	733.513	-0.459038	0.154642	-2.96839	0.00299364	0.0183888
AT1G07180	365.17	-0.31464	0.421115	-0.74716	0.454967	0.625535
AT1G07200	2039.85	-0.0133349	0.227908	-0.05851	0.953342	0.97456
AT1G07210	1378.82	0.0694652	0.125208	0.554801	0.579031	0.728206
AT1G07220	1061.61	-0.208732	0.110141	-1.89514	0.0580739	0.157992
AT1G07230	2698.91	0.0373676	0.117697	0.31749	0.750872	0.852045
AT1G07240	1410.66	-0.126083	0.250726	-0.50287	0.615056	0.755449
AT1G07250	2612.07	0.354528	0.157511	2.25082	0.0243971	0.0852253
AT1G07260	44.4562	0.209896	0.646109	0.324861	0.745286	0.847735
AT1G07270	33.9565	2.66041	0.769564	3.45703	0.000546169	0.00517224
AT1G07280	9179.28	0.346774	0.211946	1.63614	0.101809	0.232911
AT1G07290	67.8501	0.213718	0.28932	0.738689	0.460096	0.630296
AT1G07300	315.171	-0.708902	0.313318	-2.26257	0.0236624	0.08357
AT1G07310	3028.71	0.174133	0.124787	1.39544	0.162883	0.320148
AT1G07320	15801.5	0.197221	0.195918	1.00665	0.314104	0.493512
AT1G07330	9.38109	0.732529	0.736603	0.99447	0.319994	0.499922
AT1G07350	2619.87	0.92199	0.338873	2.72076	0.00651328	0.0324219
AT1G07360	1778.92	0.321914	0.135146	2.38197	0.0172201	0.0667158
AT1G07370	378.921	2.37003	0.572761	4.1379	3.505e-05	0.00060326
AT1G07380	574.942	-0.404426	0.260952	-1.54981	0.121187	0.262246
AT1G07390	152.29	-0.379866	0.310176	-1.22468	0.220696	0.391842
AT1G07400	56.2879	1.39509	0.967181	1.44243	0.149181	0.301046
AT1G07410	58.0863	0.671548	0.341043	1.9691	0.0489416	0.140351
AT1G07420	992.885	0.0973578	0.124137	0.784277	0.432878	0.606048
AT1G07430	634.073	1.45527	0.434434	3.3498	0.00080871	0.0069194
AT1G07440	4626.76	-0.315516	0.152324	-2.07136	0.0383255	0.117769
AT1G07470	1359.38	-0.0994541	0.0926714	-1.07319	0.283186	0.461624
AT1G07480	1295.56	0.212257	0.136769	1.55194	0.120676	0.261461
AT1G07485	23.6717	0.731743	0.429579	1.7034	0.0884941	0.211995
AT1G07490	76.5147	2.72622	0.80814	3.37345	0.00074232	0.00649833
AT1G07500	8.28598	-1.04041	1.07661	-0.966381	0.333854	0.513654
AT1G07510	1846.38	0.0492359	0.117857	0.41776	0.676123	0.799872
AT1G07520	806.777	-1.04718	0.178189	-5.87681	4.18254e-09	3.77093e-07
AT1G07530	1986.73	-0.255255	0.203981	-1.25137	0.210801	0.380011
AT1G07570	147.104	0.762985	0.332701	2.29331	0.0218304	0.0790087
AT1G07590	22321.3	-1.06931	0.271354	-3.94066	8.1258e-05	0.0011869
AT1G07600	952.235	-0.538823	0.453203	-1.18892	0.23447	0.407959
AT1G07610	501.614	-1.70966	0.322609	-5.29946	1.16145e-07	6.14562e-06
AT1G07615	571.094	-0.0529897	0.114779	-0.461666	0.644321	0.777165
AT1G07620	551.138	-1.32153	0.393351	-3.35966	0.000780377	0.00672326
AT1G07630	1374.84	0.325114	0.168227	1.93259	0.0532871	0.148895
AT1G07640	4263.51	-0.330614	0.177	-1.86787	0.0617801	0.164753
AT1G07650	3653.76	-0.0241801	0.213514	-0.113248	0.909834	0.948561
AT1G07660	829.321	-0.028354	0.130807	-0.216762	0.828393	0.901366
AT1G07670	2885.78	0.330382	0.135213	2.44341	0.0145491	0.058874
AT1G07700	1866.97	-0.210845	0.0974446	-2.16374	0.0304839	0.100252
AT1G07705	955.621	0.0447695	0.117533	0.380909	0.703271	0.818131
AT1G07710	4.89915	4.2893	1.49635	2.86652	0.00415017	0.0233996
AT1G07720	3830.34	-0.509281	0.218908	-2.32646	0.0199941	0.0742285
AT1G07725	8.53956	-1.53365	1.17147	-1.30917	0.190477	0.354737
AT1G07730	17.4106	-0.789599	4.02337	-0.196253	0.844412	0.911134
AT1G07740	311.456	0.065208	0.157392	0.414304	0.678652	0.801243
AT1G07745	230.014	-0.122094	0.225859	-0.540578	0.588799	0.736036
AT1G07750	1330.57	-0.419873	0.203792	-2.06031	0.0393694	0.120018
AT1G07770	5792.45	-0.0363652	0.130524	-0.278609	0.780545	0.872042
AT1G07780	662.995	-0.521197	0.222065	-2.34705	0.0189228	0.0714054
AT1G07790	695.72	0.688598	0.203656	3.38118	0.000721743	0.00634121
AT1G07810	2468.84	0.189514	0.137316	1.38013	0.167548	0.325874
AT1G07820	1714.21	0.694438	0.228696	3.03651	0.00239336	0.0155952
AT1G07830	657.38	-0.341769	0.133946	-2.55155	0.0107244	0.0469732
AT1G07840	651.791	-0.0745667	0.201535	-0.369994	0.711387	0.824058
AT1G07870	429.63	-0.439758	0.238579	-1.84324	0.0652943	0.17112
AT1G07880	132.205	0.089763	0.343728	0.261145	0.79398	0.88031
AT1G07890	32168.3	0.302616	0.298535	1.01367	0.31074	0.490389
AT1G07900	99.2202	-0.677779	0.467928	-1.44847	0.147486	0.298932
AT1G07902	20.486	-0.940138	0.701617	-1.33996	0.180259	0.342584
AT1G07910	1087.92	0.239527	0.150223	1.59448	0.110828	0.246891
AT1G07920	30664.7	0.0207981	0.150916	0.137812	0.890389	0.937899
AT1G07930	23758.4	-0.100454	0.188608	-0.532606	0.594306	0.740152
AT1G07940	24575.8	0.0104717	0.173549	0.0603388	0.951886	0.974049
AT1G07950	621.244	-0.30994	0.135462	-2.28802	0.0221363	0.0797867
AT1G07960	739.699	-0.429258	0.143354	-2.9944	0.00274987	0.0172474
AT1G07970	722.155	-0.0194892	0.114024	-0.170921	0.864286	0.922932
AT1G07980	815.56	-0.0272185	0.144917	-0.187821	0.851017	0.915186
AT1G07990	3001.82	0.0278589	0.10198	0.27318	0.784715	0.874664
AT1G08000	472.686	0.301246	0.197203	1.5276	0.126613	0.270349
AT1G08010	680.198	0.220323	0.181239	1.21565	0.224117	0.395996
AT1G08030	1007.78	-0.502404	0.190934	-2.63129	0.00850603	0.0395649
AT1G08040	1157.12	0.208514	0.0934738	2.23072	0.0256999	0.0886561
AT1G08050	560.351	0.0810765	0.152971	0.530012	0.596104	0.741504
AT1G08060	1564.94	0.163926	0.0845997	1.93767	0.052664	0.147539
AT1G08070	88.9149	0.245229	0.255452	0.959982	0.337064	0.516792
AT1G08080	12.5802	1.69765	1.27551	1.33096	0.183202	0.346097
AT1G08090	69.4872	-0.083104	0.530517	-0.156647	0.875523	0.929683
AT1G08110	5648.95	-0.389181	0.101285	-3.84242	0.000121826	0.00162105
AT1G08125	949.869	-0.0630892	0.0941842	-0.669849	0.502954	0.666583
AT1G08130	1301.13	0.195005	0.16587	1.17565	0.239735	0.413985
AT1G08160	390.415	1.83529	0.463028	3.96367	7.38056e-05	0.00109962
AT1G08165	50.1291	0.113593	0.412075	0.275661	0.782808	0.87354
AT1G08170	11.9172	-0.332446	1.05313	-0.315674	0.75225	0.853107
AT1G08180	114.093	0.647184	0.275019	2.35323	0.018611	0.0705603
AT1G08190	8473.39	0.265442	0.113631	2.33601	0.0194907	0.0729634
AT1G08200	8101.28	0.585518	0.132885	4.40622	1.05192e-05	0.000237378
AT1G08210	641.753	-0.0744695	0.1505	-0.494815	0.620731	0.759716
AT1G08220	255.648	0.212133	0.229631	0.923801	0.35559	0.534822
AT1G08230	928.768	-0.755394	0.421294	-1.79303	0.0729677	0.185559
AT1G08250	838.613	1.21849	0.245366	4.96601	6.83437e-07	2.71881e-05
AT1G08260	704.843	1.00694	0.311306	3.23457	0.00121825	0.00943474
AT1G08270	34.3038	-0.0301254	0.487509	-0.0617945	0.950726	0.973378
AT1G08280	298.695	0.334259	0.196658	1.69969	0.0891884	0.212681
AT1G08290	45.6928	-0.213122	0.425175	-0.501257	0.616191	0.756381
AT1G08300	212.739	0.0888327	0.227254	0.390896	0.695874	0.812724
AT1G08310	57.9395	-4.16043	0.967744	-4.2991	1.7149e-05	0.000348651
AT1G08315	813.776	-0.762362	0.184423	-4.13376	3.56873e-05	0.000612046
AT1G08340	65.3246	1.21551	0.901844	1.3478	0.177723	0.339335
AT1G08350	299.418	0.195791	0.174216	1.12384	0.261083	0.437877
AT1G08360	7542.53	-0.31564	0.0996833	-3.16643	0.00154324	0.0113042
AT1G08370	1272.23	0.362719	0.107879	3.36228	0.000773025	0.00668726
AT1G08380	115910	1.06488	0.310946	3.42465	0.000615589	0.00566389
AT1G08390	139.621	0.561796	0.24677	2.2766	0.0228104	0.0814705
AT1G08400	259.456	0.050469	0.182114	0.277129	0.781681	0.872724
AT1G08410	882.314	-0.233886	0.155473	-1.50436	0.13249	0.278519
AT1G08420	4561.91	0.00510153	0.0938909	0.0543347	0.956669	0.976638
AT1G08450	10210.3	0.634396	0.309785	2.04786	0.0405741	0.12251
AT1G08460	2389.3	-0.242162	0.206112	-1.17491	0.240033	0.414424
AT1G08465	441.586	0.520549	0.207442	2.50937	0.0120946	0.0514903
AT1G08470	1008.29	0.333398	0.158805	2.09943	0.0357794	0.111972
AT1G08480	2477.71	0.073597	0.111497	0.660082	0.509201	0.672268
AT1G08490	2716.31	0.0369596	0.104633	0.353231	0.723915	0.833267
AT1G08500	124.194	0.473994	0.577678	0.820515	0.411923	0.586238
AT1G08510	6815.45	0.214045	0.226608	0.944562	0.344882	0.524434
AT1G08520	10984	0.336286	0.151053	2.22628	0.0259954	0.0893402
AT1G08530	607.363	-0.0326424	0.158395	-0.206082	0.836727	0.906293
AT1G08540	5177.32	0.0613316	0.12632	0.485528	0.627302	0.764475
AT1G08550	6623.8	0.268634	0.124886	2.15104	0.031473	0.102384
AT1G08560	213.752	1.66539	0.405389	4.10813	3.98875e-05	0.000665735
AT1G08570	5120.93	-0.490095	0.270431	-1.81227	0.0699442	0.180078
AT1G08580	982.239	-0.311316	0.140655	-2.21332	0.0268755	0.0914526
AT1G08600	1567.12	0.0687895	0.109635	0.62744	0.530371	0.689911
AT1G08610	396.425	-0.662761	0.281862	-2.35137	0.0187046	0.0708453
AT1G08620	1532.51	-0.0556485	0.132434	-0.420197	0.674341	0.798303
AT1G08630	12.5409	0.152554	0.834228	0.182869	0.854901	0.917429
AT1G08640	3631.74	-0.16401	0.135684	-1.20876	0.226754	0.398814
AT1G08650	6457.66	0.425087	0.328012	1.29595	0.194992	0.360259
AT1G08660	1739.25	-0.00288997	0.0786275	-0.0367552	0.97068	0.983677
AT1G08680	1221.53	0.188838	0.111629	1.69166	0.0907112	0.215142
AT1G08700	1387.76	0.013663	0.118827	0.114982	0.908459	0.947757
AT1G08710	471.799	-0.266191	0.17822	-1.4936	0.135279	0.282079
AT1G08720	1698.72	0.204402	0.106428	1.92056	0.0547872	0.151659
AT1G08730	47.9581	0.562612	0.405003	1.38915	0.164786	0.322321
AT1G08750	475.446	-0.113804	0.266156	-0.427585	0.668953	0.794264
AT1G08760	818.605	0.154386	0.134369	1.14897	0.250569	0.426207
AT1G08770	679.987	0.0865111	0.197653	0.437691	0.66161	0.789285
AT1G08780	633.114	-0.0210574	0.11601	-0.181513	0.855965	0.91775
AT1G08800	1124.84	-0.656708	0.291969	-2.24923	0.0244976	0.0854404
AT1G08810	311.664	0.861376	0.245237	3.51242	0.00044405	0.00439585
AT1G08820	1918.02	-0.153254	0.11152	-1.37423	0.169369	0.32807
AT1G08830	8684.02	1.07715	0.352286	3.05761	0.0022311	0.0148131
AT1G08840	421.91	-0.0254801	0.151208	-0.168511	0.866182	0.924087
AT1G08845	243.073	-0.171001	0.182397	-0.937521	0.348491	0.527844
AT1G08880	2820.98	0.657934	0.105694	6.22488	4.8193e-10	6.07736e-08
AT1G08890	1266.11	-0.301708	0.231435	-1.30364	0.192358	0.357021
AT1G08900	1337.54	-0.741878	0.121695	-6.09618	1.08631e-09	1.21152e-07
AT1G08910	1082.95	0.0430029	0.103606	0.415061	0.678097	0.801046
AT1G08920	795.595	-1.03137	0.291337	-3.54014	0.000399917	0.00404418
AT1G08930	9847.89	-1.57216	0.344774	-4.55996	5.11634e-06	0.000137486
AT1G08940	404.845	-0.378606	0.206931	-1.82962	0.0673063	0.174991
AT1G08960	481.091	0.267837	0.181478	1.47586	0.13998	0.288422
AT1G08970	2043.21	0.0416687	0.116647	0.357221	0.720927	0.830715
AT1G08980	3976.4	-0.238586	0.186537	-1.27903	0.200888	0.367945
AT1G09000	142.056	0.771739	0.270655	2.85138	0.00435306	0.0241901
AT1G09010	3281.25	0.0340201	0.100929	0.33707	0.736064	0.841751
AT1G09020	2592.36	0.0392022	0.0814609	0.481239	0.630346	0.766974
AT1G09040	194.474	0.405532	0.210968	1.92224	0.054575	0.151241
AT1G09050	241.838	0.682137	0.211454	3.22594	0.00125559	0.00964442
AT1G09060	2158.27	0.03335	0.119404	0.279303	0.780013	0.871731
AT1G09070	11612.3	-1.13383	0.286453	-3.95817	7.55271e-05	0.00112094
AT1G09080	87.8536	1.14758	0.849305	1.35119	0.176633	0.33789
AT1G09100	1465.72	0.00357531	0.169785	0.0210579	0.983199	0.990386
AT1G09130	10387.9	-0.0707591	0.09079	-0.779371	0.435761	0.608936
AT1G09140	3815.53	0.0270104	0.154497	0.174828	0.861215	0.920978
AT1G09150	1300.09	-0.0132388	0.08871	-0.149236	0.881367	0.932911
AT1G09155	15.8886	-0.885682	0.94436	-0.937865	0.348314	0.52775
AT1G09160	907.196	-0.215014	0.216935	-0.991145	0.321615	0.501636
AT1G09170	10.8044	0.658907	1.12708	0.584612	0.558809	0.711989
AT1G09180	51.2428	-0.287475	0.428121	-0.67148	0.501915	0.665792
AT1G09190	195.462	-0.118779	0.169145	-0.702234	0.482533	0.65005
AT1G09195	654.233	-0.0655636	0.150405	-0.435913	0.6629	0.789944
AT1G09200	1111	1.98455	0.686279	2.89175	0.00383102	0.0220512
AT1G09210	4576.71	0.869055	0.235898	3.68402	0.000229581	0.00265083
AT1G09220	83.5827	-0.403308	0.242632	-1.66222	0.0964687	0.224547
AT1G09230	356.077	0.185804	0.156283	1.18889	0.234482	0.407959
AT1G09240	394.657	-2.37376	1.05243	-2.2555	0.0241017	0.0845643
AT1G09250	472.862	0.967997	0.380771	2.5422	0.0110157	0.0479765
AT1G09270	2868	0.340246	0.11341	3.00015	0.00269846	0.0169978
AT1G09280	828.539	-0.247277	0.115283	-2.14495	0.0319567	0.103532
AT1G09290	503.25	0.0717814	0.100879	0.711562	0.476736	0.645219
AT1G09300	518.996	-0.213557	0.172666	-1.23682	0.216154	0.386477
AT1G09310	36069.6	1.06532	0.167833	6.34749	2.18851e-10	3.12778e-08
AT1G09320	504.518	0.201386	0.138791	1.451	0.146781	0.297853
AT1G09330	1106.97	0.0568247	0.116362	0.488345	0.625305	0.762764
AT1G09340	29277.3	-0.0666749	0.165129	-0.403775	0.686378	0.806319
AT1G09350	364.943	0.3439	1.04274	0.329806	0.741547	0.845192
AT1G09390	457.861	0.0512173	0.347479	0.147397	0.882819	0.933634
AT1G09410	69.8868	0.235003	0.347379	0.676503	0.498721	0.663152
AT1G09415	1125.3	-0.511523	0.193338	-2.64574	0.00815124	0.0383679
AT1G09420	188.789	-0.736627	0.229436	-3.2106	0.00132459	0.0100301
AT1G09430	3222	0.280853	0.168346	1.6683	0.0952553	0.222878
AT1G09440	415.89	0.465057	0.208438	2.23116	0.0256708	0.0885718
AT1G09450	22.648	2.99008	0.977857	3.05779	0.00222978	0.0148094
AT1G09460	43.9914	0.257582	0.84826	0.303659	0.761387	0.859432
AT1G09470	28.8266	0.962001	0.452229	2.12724	0.0334	0.106869
AT1G09480	66.5476	-3.55617	0.832633	-4.271	1.94601e-05	0.000383516
AT1G09490	1790.51	-0.0664413	0.115935	-0.573089	0.566584	0.717867
AT1G09500	276.225	-2.84843	0.657834	-4.33001	1.49102e-05	0.000315437
AT1G09520	896.773	-0.183843	0.166047	-1.10717	0.268219	0.445623
AT1G09530	1086.16	-0.0409333	0.189064	-0.216505	0.828594	0.901483
AT1G09540	6.02508	5.07376	1.90061	2.66954	0.00759557	0.0363104
AT1G09560	2648.1	-0.083037	0.300678	-0.276166	0.782421	0.87331
AT1G09570	3645.7	-0.13336	0.184942	-0.721087	0.470856	0.640489
AT1G09575	75.5702	-0.311856	0.542705	-0.574633	0.565539	0.717014
AT1G09580	268.294	0.952405	0.181578	5.24515	1.56155e-07	7.82562e-06
AT1G09590	5823.94	0.00784965	0.191612	0.0409665	0.967323	0.982
AT1G09600	5.29822	5.50854	1.70306	3.23449	0.00121859	0.00943474
AT1G09610	28.3536	1.18923	1.08112	1.1	0.271333	0.449042
AT1G09620	6146.29	0.214989	0.109292	1.96711	0.0491702	0.140675
AT1G09630	741.182	0.512541	0.211923	2.41853	0.0155836	0.0621217
AT1G09640	9903.87	-0.0597749	0.137111	-0.435959	0.662867	0.789944
AT1G09645	630.479	-0.541264	0.131401	-4.11919	3.80209e-05	0.000639561
AT1G09650	5.79812	0.867917	1.24711	0.695943	0.486465	0.653429
AT1G09660	1614.39	-0.260304	0.110147	-2.36324	0.018116	0.0693099
AT1G09680	219.526	-0.607502	0.215562	-2.81822	0.00482904	0.0259314
AT1G09690	12712.9	-0.141997	0.150249	-0.945079	0.344618	0.524176
AT1G09700	551.601	0.234635	0.117899	1.99014	0.0465757	0.135606
AT1G09710	485.808	-0.243872	0.223302	-1.09212	0.274781	0.452898
AT1G09730	1637.07	0.166154	0.0707132	2.34969	0.0187892	0.0710266
AT1G09740	622.764	0.0349897	0.208667	0.167682	0.866833	0.924526
AT1G09750	4223.1	1.71165	0.716482	2.38897	0.0168957	0.0659223
AT1G09760	1125.46	-0.0154279	0.119562	-0.129037	0.897328	0.940978
AT1G09770	5696.07	0.249595	0.0968177	2.57799	0.00993761	0.0443526
AT1G09780	6938.01	0.334494	0.129395	2.58506	0.0097363	0.0435953
AT1G09794	146.118	-0.190398	0.215456	-0.883699	0.376859	0.554581
AT1G09795	8021.75	0.124349	0.0952296	1.30578	0.191628	0.356192
AT1G09800	420.354	-0.432041	0.152459	-2.83381	0.00459962	0.0250834
AT1G09810	456.17	-0.386045	0.149332	-2.58515	0.00973374	0.0435953
AT1G09812	24.6001	0.263497	0.848504	0.310543	0.756148	0.855467
AT1G09815	965.98	-0.086388	0.118554	-0.728682	0.466196	0.636259
AT1G09820	226.057	0.302122	0.152515	1.98094	0.0475985	0.137748
AT1G09830	1866.93	0.134249	0.156971	0.855247	0.392414	0.568497
AT1G09840	2090.11	-0.0258912	0.0994637	-0.260308	0.794626	0.880717
AT1G09850	2223.85	0.0574946	0.14338	0.400994	0.688424	0.807574
AT1G09870	881.523	0.129246	0.130239	0.992377	0.321014	0.500901
AT1G09880	8.32445	3.30694	1.4487	2.28269	0.0224484	0.0805354
AT1G09890	63.5207	1.98283	0.634398	3.12553	0.00177485	0.0125405
AT1G09900	727.567	-0.210839	0.205907	-1.02395	0.305857	0.485411
AT1G09910	1168.86	0.0180766	0.173685	0.104077	0.917108	0.952652
AT1G09920	967.914	0.0505006	0.0954885	0.528866	0.596899	0.74203
AT1G09930	8.14353	-2.38744	1.10671	-2.15723	0.0309874	0.101284
AT1G09932	201.348	-0.366257	0.49294	-0.743006	0.457478	0.627869
AT1G09940	1112.08	-0.195	0.132491	-1.4718	0.141076	0.289973
AT1G09950	47.1734	-2.69682	1.09145	-2.47086	0.0134789	0.05564
AT1G09960	349.436	0.00696411	0.150032	0.0464174	0.962978	0.980066
AT1G09970	17094.4	-0.870534	0.195178	-4.4602	8.18837e-06	0.000195528
AT1G09980	1467.42	0.161199	0.096758	1.66601	0.0957123	0.223433
AT1G09995	82.7879	-0.540102	0.291892	-1.85035	0.0642634	0.169269
AT1G10000	22.5118	-1.89422	0.906719	-2.08909	0.0366993	0.114059
AT1G10020	3256.31	-1.69089	0.620308	-2.72589	0.00641279	0.0319877
AT1G10030	280.047	0.202103	0.258951	0.780469	0.435115	0.608121
AT1G10040	183.914	-0.359376	0.216483	-1.66007	0.0969006	0.22519
AT1G10050	1081.12	0.146742	0.134329	1.09241	0.274654	0.452766
AT1G10060	594.238	1.83442	0.274509	6.68256	2.34808e-11	4.76883e-09
AT1G10070	137.582	-1.80518	0.795089	-2.27042	0.0231823	0.0823415
AT1G10090	2914.85	0.0883942	0.213863	0.413321	0.679372	0.8017
AT1G10095	238.83	-0.186174	0.197293	-0.943642	0.345353	0.524623
AT1G10110	16.6041	-1.38033	0.690868	-1.99797	0.0457203	0.133716
AT1G10120	746.913	-0.814368	0.353253	-2.30534	0.0211475	0.0771871
AT1G10130	1998.83	0.365319	0.10013	3.64846	0.000263816	0.0029559
AT1G10140	484.755	-1.29423	0.42446	-3.04912	0.0022951	0.0151235
AT1G10150	1583.62	-0.831873	0.27211	-3.05711	0.00223479	0.0148268
AT1G10155	85.4987	-0.859535	0.375578	-2.28857	0.0221044	0.0797162
AT1G10170	3476.32	-0.0494949	0.10137	-0.488258	0.625367	0.762792
AT1G10180	764.943	0.395272	0.140198	2.81939	0.00481155	0.0258989
AT1G10200	4421.25	0.306874	0.0924238	3.32029	0.000899238	0.00749779
AT1G10210	638.505	0.333229	0.187761	1.77475	0.0759398	0.190655
AT1G10230	202.065	0.502534	0.286329	1.7551	0.0792429	0.196216
AT1G10240	336.175	0.259056	0.131684	1.96725	0.0491547	0.140669
AT1G10270	1153.73	0.278058	0.192308	1.4459	0.148205	0.299828
AT1G10280	300.311	0.199354	0.192655	1.03477	0.300777	0.480237
AT1G10290	5167.32	0.332151	0.0856669	3.87724	0.000105648	0.00146963
AT1G10310	1380.42	-0.321216	0.117463	-2.73461	0.00624536	0.0313715
AT1G10320	1327.46	-0.144072	0.14769	-0.975505	0.32931	0.509233
AT1G10330	68.5475	-0.472697	0.372228	-1.26991	0.204115	0.371914
AT1G10340	777.73	-0.997132	0.273986	-3.63936	0.000273322	0.00303247
AT1G10350	757.894	0.476585	0.106045	4.49418	6.98397e-06	0.000173645
AT1G10360	2078.2	0.0194852	0.134851	0.144495	0.88511	0.935023
AT1G10370	167.521	1.20809	0.457695	2.63952	0.00830233	0.0388597
AT1G10380	478.729	0.755598	0.416224	1.81537	0.0694677	0.179258
AT1G10390	4761.54	0.235687	0.0986387	2.3894	0.0168759	0.0658584
AT1G10410	895.269	0.160922	0.308166	0.522194	0.601535	0.745157
AT1G10417	51.4977	0.560501	0.616669	0.908917	0.363394	0.542955
AT1G10430	1004.48	0.0176577	0.148971	0.118531	0.905647	0.945977
AT1G10450	1329.58	-0.133153	0.14794	-0.900045	0.368096	0.547334
AT1G10460	12.3335	-0.600693	1.23626	-0.485894	0.627042	0.764303
AT1G10470	6580.32	-0.400983	0.31935	-1.25562	0.209252	0.378167
AT1G10490	1291.02	0.013597	0.138153	0.0984197	0.921599	0.955551
AT1G10500	4165.43	-0.502619	0.134263	-3.74354	0.000181447	0.00220179
AT1G10510	1999.49	-0.125697	0.13428	-0.936084	0.34923	0.528557
AT1G10520	55.9101	-0.117619	0.33743	-0.348574	0.727409	0.835445
AT1G10522	741.663	-0.734476	0.173976	-4.22172	2.4245e-05	0.00045682
AT1G10530	15.5338	0.526705	0.96593	0.545283	0.585559	0.733098
AT1G10540	9.3767	-1.01261	0.876067	-1.15586	0.247737	0.422621
AT1G10550	64.2207	-3.10996	1.86893	-1.66403	0.0961059	0.223999
AT1G10560	191.954	0.282882	0.408873	0.691859	0.489026	0.655591
AT1G10570	1259.79	0.0853529	0.117535	0.726191	0.467722	0.637484
AT1G10580	2355.05	0.3618	0.145454	2.48738	0.0128686	0.0537884
AT1G10585	35.8245	0.651605	1.01878	0.639595	0.522436	0.683175
AT1G10590	5450.78	-0.078002	0.0750535	-1.03928	0.298672	0.478183
AT1G10600	783.333	-0.298134	0.167808	-1.77664	0.0756281	0.190095
AT1G10610	450.948	-0.557098	0.194736	-2.86079	0.00422586	0.0236868
AT1G10630	2519.59	0.339467	0.137581	2.4674	0.0136097	0.0560719
AT1G10640	52.4282	3.55999	1.2209	2.91588	0.00354692	0.0207817
AT1G10650	708.277	0.493633	0.229107	2.15459	0.0311936	0.101698
AT1G10657	289.581	1.67992	0.487266	3.44765	0.000565495	0.00531191
AT1G10660	1057.24	-0.607871	0.180336	-3.37076	0.000749599	0.00653832
AT1G10670	6881.06	0.657068	0.18969	3.46391	0.000532385	0.00507252
AT1G10690	140.05	0.152931	0.276238	0.553621	0.579838	0.728916
AT1G10700	758.139	0.460824	0.177303	2.59908	0.00934738	0.0424061
AT1G10710	11.6575	1.31546	0.80141	1.64144	0.100707	0.231325
AT1G10720	1178.06	0.114229	0.137901	0.828338	0.407479	0.582104
AT1G10730	594.645	-0.301772	0.153811	-1.96196	0.0497667	0.141727
AT1G10740	979.43	-0.117868	0.191622	-0.615107	0.538484	0.696488
AT1G10750	47.5825	0.846596	0.487712	1.73585	0.0825903	0.201939
AT1G10760	47972.9	0.320429	0.128582	2.49202	0.0127021	0.0533697
AT1G10770	39.0592	-0.703248	0.775925	-0.906335	0.364759	0.544163
AT1G10780	47.1767	1.22819	0.394	3.11724	0.00182554	0.0128072
AT1G10790	29.9912	-0.589755	0.430522	-1.36986	0.17073	0.329803
AT1G10800	14.1505	1.55319	0.942484	1.64797	0.0993583	0.229111
AT1G10820	893.201	0.000336646	0.130402	0.0025816	0.99794	0.998644
AT1G10830	1239.94	0.427201	0.138276	3.08947	0.00200513	0.0136994
AT1G10840	2674.23	-0.122181	0.106926	-1.14266	0.253178	0.42899
AT1G10850	393.07	1.42729	0.343136	4.15956	3.18864e-05	0.00055878
AT1G10865	1056.91	-0.593241	0.143279	-4.14047	3.466e-05	0.000598683
AT1G10870	733.852	0.567266	0.141454	4.01025	6.06544e-05	0.00092731
AT1G10890	3134.87	-0.36598	0.141979	-2.5777	0.00994592	0.0443794
AT1G10900	1410.32	-0.317954	0.1835	-1.73271	0.0831464	0.202913
AT1G10910	1345.57	-0.0750138	0.150439	-0.498632	0.618039	0.757877
AT1G10920	998.763	-0.419914	0.1921	-2.18592	0.0288217	0.0963088
AT1G10930	673.88	0.514342	0.277875	1.85098	0.0641721	0.169052
AT1G10940	3228.05	-0.073342	0.119326	-0.614634	0.538796	0.696669
AT1G10950	5403.03	0.418084	0.101396	4.12329	3.73493e-05	0.000631567
AT1G10960	17213.9	0.745676	0.246546	3.02449	0.00249052	0.0160388
AT1G10970	581.21	-0.552749	0.23169	-2.38573	0.0170452	0.0663316
AT1G10990	81.207	0.0242957	0.452116	0.0537378	0.957144	0.97689
AT1G11000	138.732	2.11998	0.977179	2.16949	0.0300453	0.0992797
AT1G11020	592.627	-0.119821	0.102688	-1.16684	0.243275	0.417909
AT1G11050	1251.95	-1.17201	0.188588	-6.21464	5.14418e-10	6.37023e-08
AT1G11060	746.754	0.105592	0.0936654	1.12734	0.2596	0.436154
AT1G11090	623.662	0.248072	0.135995	1.82412	0.0681339	0.176548
AT1G11100	21.8867	-0.0339586	0.552173	-0.0614999	0.950961	0.973515
AT1G11120	25.7539	2.87015	1.0378	2.76561	0.00568168	0.0293264
AT1G11125	13.9635	1.51442	1.12973	1.34052	0.180078	0.342307
AT1G11130	797.859	0.169602	0.195604	0.86707	0.385904	0.563252
AT1G11160	47.8685	0.840708	0.469816	1.78944	0.0735441	0.186631
AT1G11170	323.557	-0.677425	0.263646	-2.56945	0.010186	0.0451062
AT1G11180	740.325	-0.444735	0.178922	-2.48564	0.0129319	0.053971
AT1G11190	69.5315	2.1179	0.655264	3.23213	0.00122873	0.00949423
AT1G11200	628.723	-0.00261098	0.132894	-0.019647	0.984325	0.990847
AT1G11210	1953	0.184308	0.417297	0.44167	0.658728	0.787209
AT1G11220	48.5497	0.223676	0.375792	0.595212	0.551701	0.706719
AT1G11240	1117.55	0.140398	0.103402	1.35779	0.17453	0.335162
AT1G11260	11118.4	-2.31365	0.57587	-4.01766	5.87801e-05	0.000902948
AT1G11270	173.697	-0.625678	0.277502	-2.25467	0.0241538	0.0846729
AT1G11280	784.654	-0.262488	0.166872	-1.57299	0.11572	0.254584
AT1G11290	408.925	-0.319514	0.180963	-1.76563	0.0774581	0.193285
AT1G11300	116.29	-0.795732	0.403632	-1.97143	0.0486746	0.139918
AT1G11303	249.837	1.71875	0.41339	4.1577	3.21472e-05	0.000562839
AT1G11310	17182.3	0.00516292	0.14994	0.0344332	0.972532	0.984483
AT1G11320	238.645	0.477957	0.294933	1.62056	0.105112	0.238032
AT1G11330	2500	1.73943	0.449322	3.87122	0.00010829	0.00149133
AT1G11340	126.901	1.19973	0.532455	2.25321	0.0242457	0.0848381
AT1G11350	3679.96	0.0320976	0.239802	0.13385	0.893521	0.939129
AT1G11360	1807.68	0.0380697	0.140469	0.271017	0.786378	0.875621
AT1G11380	773.876	-2.30013	0.290828	-7.90891	2.59644e-15	1.66986e-12
AT1G11390	610.907	0.241163	0.127969	1.88454	0.0594916	0.160558
AT1G11400	469.255	-0.215625	0.124821	-1.72747	0.0840836	0.204441
AT1G11410	1261.47	0.560689	0.205717	2.72553	0.00641975	0.0320141
AT1G11420	63.4085	0.0794846	0.379088	0.209673	0.833923	0.904678
AT1G11430	4896.56	-0.0768861	0.171241	-0.448992	0.653437	0.783995
AT1G11440	954.77	0.2746	0.154159	1.78127	0.0748677	0.188947
AT1G11450	13.5226	1.76952	0.865696	2.04404	0.0409492	0.123261
AT1G11475	1214.92	-0.412925	0.110447	-3.73866	0.000185	0.00223927
AT1G11480	2542.84	0.0250378	0.0860908	0.29083	0.771181	0.865734
AT1G11490	4.53778	0.232022	1.42802	0.162478	0.87093	0.926688
AT1G11500	10.7183	0.736153	0.799016	0.921325	0.356881	0.53608
AT1G11530	1627.67	-0.617214	0.164749	-3.7464	0.000179389	0.00218782
AT1G11545	304.509	3.73201	0.930926	4.00893	6.09954e-05	0.000931786
AT1G11570	20.5637	0.401533	0.892154	0.450071	0.652659	0.783447
AT1G11580	2212.41	-0.101108	0.227781	-0.44388	0.657129	0.786447
AT1G11630	429.41	-0.120669	0.188186	-0.641222	0.521379	0.682198
AT1G11650	12657.2	0.0286097	0.125491	0.227982	0.81966	0.896305
AT1G11660	1579.25	0.226965	0.123664	1.83533	0.0664564	0.173437
AT1G11670	60.4053	1.38998	0.43226	3.21562	0.00130164	0.00990681
AT1G11680	2835.43	0.220339	0.0961612	2.29135	0.0219431	0.0793155
AT1G11700	2185.25	1.3399	0.469972	2.85103	0.00435783	0.0242026
AT1G11710	145.961	-0.774496	0.326308	-2.37351	0.0176199	0.0678967
AT1G11720	2755.03	-0.129003	0.247191	-0.521877	0.601756	0.745204
AT1G11730	36.5479	1.16265	0.768231	1.51341	0.130174	0.275363
AT1G11740	20.0253	1.17274	1.45927	0.803645	0.421602	0.595507
AT1G11750	4680.58	0.124081	0.0885013	1.40202	0.160908	0.317438
AT1G11755	568.57	-0.395052	0.238157	-1.65878	0.0971595	0.22561
AT1G11760	240.503	0.0889015	0.141222	0.629518	0.52901	0.689038
AT1G11780	310.748	0.139458	0.229439	0.607824	0.543304	0.700186
AT1G11785	27.0623	-1.98079	0.817541	-2.42286	0.0153987	0.0616254
AT1G11790	869.443	0.999246	0.29743	3.3596	0.000780559	0.00672326
AT1G11800	544.448	0.0565627	0.153508	0.368467	0.712525	0.824732
AT1G11820	1194.06	0.557343	0.173421	3.21382	0.00130982	0.00994557
AT1G11840	11914.1	0.177423	0.176026	1.00794	0.313485	0.492941
AT1G11850	151.655	6.44587	1.69259	3.80829	0.000139932	0.00179975
AT1G11860	55670.5	0.195722	0.184089	1.06319	0.287695	0.466256
AT1G11870	1401.23	0.0161309	0.105562	0.15281	0.878548	0.931256
AT1G11880	209.736	-0.0872962	0.165485	-0.527517	0.597835	0.742779
AT1G11890	1224.48	-0.190718	0.128437	-1.48491	0.137567	0.285462
AT1G11900	112.356	-0.103438	0.275075	-0.376034	0.706892	0.820809
AT1G11905	488.116	0.0183096	0.186336	0.098261	0.921725	0.955551
AT1G11910	28700.2	-0.166557	0.245543	-0.67832	0.497569	0.662121
AT1G11915	24.1135	0.55889	0.591864	0.944288	0.345022	0.524534
AT1G11925	11.2495	-0.470022	0.945003	-0.497376	0.618924	0.758501
AT1G11930	3692.87	0.0676423	0.0906403	0.746272	0.455503	0.626094
AT1G11940	243.125	0.490212	0.262563	1.86703	0.0618975	0.164956
AT1G11950	491.992	-0.170575	0.180351	-0.945796	0.344253	0.523809
AT1G11960	1589.99	-0.0356935	0.171696	-0.207888	0.835316	0.905469
AT1G11990	30.7898	0.232606	0.704326	0.330253	0.741209	0.844956
AT1G12000	2185	0.842311	0.264966	3.17894	0.00147817	0.0109585
AT1G12010	210.977	-0.872647	0.298708	-2.9214	0.00348459	0.0205177
AT1G12020	232.781	0.0546609	0.253848	0.215329	0.829511	0.902175
AT1G12030	58.8984	-2.01903	1.35606	-1.4889	0.136515	0.283827
AT1G12050	2450.08	-0.0520682	0.142112	-0.366388	0.714075	0.826011
AT1G12060	139.57	0.948258	0.221376	4.28347	1.83999e-05	0.000367123
AT1G12080	349.887	0.844261	0.373459	2.26066	0.0237806	0.0837879
AT1G12090	23502.7	0.677662	0.398134	1.7021	0.0887374	0.212156
AT1G12110	3045.42	1.18132	0.241637	4.88881	1.01448e-06	3.80803e-05
AT1G12120	2799.54	-0.036838	0.111784	-0.329545	0.741744	0.845366
AT1G12140	2946.2	0.244909	0.0989433	2.47525	0.0133144	0.0551263
AT1G12160	83.4478	1.50961	0.693863	2.17566	0.0295807	0.0982565
AT1G12200	1609.65	-0.251547	0.253181	-0.993545	0.320445	0.500417
AT1G12210	297.2	-0.32367	0.192969	-1.67732	0.0934799	0.219871
AT1G12211	22.8447	-0.0312154	0.762415	-0.0409428	0.967342	0.982
AT1G12220	1158.39	-0.26412	0.159342	-1.65757	0.0974047	0.225975
AT1G12230	2789.89	0.220776	0.107982	2.04457	0.0408968	0.12321
AT1G12240	7522	-0.307331	0.193258	-1.59026	0.111775	0.248312
AT1G12244	212.23	-0.203055	0.238492	-0.851412	0.39454	0.57072
AT1G12250	2681.8	-0.362501	0.0813335	-4.45697	8.3125e-06	0.000197758
AT1G12260	49.0127	1.30655	0.63359	2.06213	0.0391953	0.119619
AT1G12270	1814.52	0.17973	0.142403	1.26212	0.206907	0.37544
AT1G12280	961.988	0.286461	0.217412	1.3176	0.187639	0.35152
AT1G12290	290.785	0.0581084	0.252547	0.230089	0.818023	0.895126
AT1G12300	115.931	0.253172	0.28611	0.884878	0.376223	0.554194
AT1G12310	3056.16	0.482001	0.162581	2.96469	0.00302991	0.0185584
AT1G12320	594.927	0.20034	0.18563	1.07924	0.28048	0.458548
AT1G12330	806.513	1.26454	0.20223	6.25299	4.02657e-10	5.24923e-08
AT1G12350	780.576	-0.180506	0.118078	-1.52871	0.126337	0.270163
AT1G12360	2999.28	0.147119	0.158467	0.928384	0.353209	0.532317
AT1G12370	172.81	0.598728	0.259667	2.30575	0.0211245	0.0771487
AT1G12380	384.203	2.20524	0.427137	5.16285	2.43224e-07	1.14737e-05
AT1G12390	445.478	-0.215324	0.19548	-1.10151	0.270673	0.448349
AT1G12400	249.789	-0.659465	0.252535	-2.61138	0.00901785	0.0414066
AT1G12410	6053.74	0.0980125	0.102956	0.951981	0.341106	0.520832
AT1G12420	553.789	-0.937823	0.241242	-3.88747	0.000101294	0.00142043
AT1G12430	1617.83	0.160861	0.158292	1.01623	0.30952	0.489124
AT1G12440	3651.4	-0.591486	0.214307	-2.76	0.00578021	0.0297316
AT1G12450	428.349	-0.604988	0.31583	-1.91555	0.055422	0.15302
AT1G12460	435.722	0.622343	0.370048	1.68179	0.0926092	0.218329
AT1G12470	1942.63	0.408367	0.0984564	4.1477	3.35839e-05	0.000582182
AT1G12480	299.847	1.08867	0.291301	3.73726	0.000186034	0.00224895
AT1G12500	1231.98	-0.0525253	0.279743	-0.187763	0.851062	0.915186
AT1G12520	2739.31	1.06681	0.388263	2.74766	0.00600227	0.0305381
AT1G12530	385.67	-0.112875	0.151006	-0.747482	0.454773	0.625402
AT1G12550	390.631	-0.0236392	0.220434	-0.107239	0.914599	0.950974
AT1G12570	14.8795	4.53451	1.73609	2.61191	0.00900389	0.041372
AT1G12580	1527.07	-0.567636	0.173778	-3.26645	0.00108904	0.00868619
AT1G12600	7.47549	0.73451	1.19203	0.616186	0.537772	0.695847
AT1G12610	28.9757	-4.76067	1.22069	-3.89999	9.61962e-05	0.00136071
AT1G12620	221.322	0.000913132	0.192707	0.00473844	0.996219	0.99761
AT1G12640	1320.99	0.266868	0.154362	1.72885	0.0838362	0.204172
AT1G12650	683.581	-0.334998	0.148317	-2.25866	0.0239044	0.08404
AT1G12680	1283.49	-0.13252	0.129087	-1.02659	0.304611	0.484156
AT1G12700	184.288	-0.470958	0.165008	-2.85414	0.0043153	0.0240287
AT1G12710	1411.5	-0.700389	0.15486	-4.52273	6.10485e-06	0.000157259
AT1G12730	548.706	-0.289558	0.154806	-1.87046	0.0614202	0.164088
AT1G12750	1247.26	0.225454	0.224908	1.00243	0.316136	0.495834
AT1G12760	3869.15	-0.0784613	0.105453	-0.744042	0.456851	0.627231
AT1G12770	2151.54	0.0158157	0.116483	0.135777	0.891998	0.938208
AT1G12775	127.437	0.149358	0.201573	0.740962	0.458716	0.629106
AT1G12780	1787.98	-0.839047	0.171705	-4.88657	1.02608e-06	3.83665e-05
AT1G12790	129.564	-0.178969	0.237171	-0.754598	0.45049	0.621494
AT1G12800	6883.55	0.370514	0.135658	2.73123	0.00630975	0.0316126
AT1G12810	1357.77	-0.218636	0.108279	-2.01919	0.0434675	0.128866
AT1G12820	2275.73	0.734953	0.170723	4.30493	1.67035e-05	0.000342403
AT1G12830	629.983	0.00657221	0.17556	0.0374357	0.970138	0.983389
AT1G12840	6437.67	0.259156	0.0914949	2.83246	0.00461914	0.0251685
AT1G12845	318.572	2.11177	0.460508	4.58575	4.52356e-06	0.000124504
AT1G12850	1810.4	0.263851	0.122311	2.15722	0.0309886	0.101284
AT1G12860	627.887	0.492309	0.241124	2.04173	0.0411784	0.123753
AT1G12880	404.868	-0.075397	0.243312	-0.309878	0.756654	0.855838
AT1G12900	48636.5	0.307825	0.20542	1.49852	0.133999	0.280378
AT1G12910	1209.07	0.0198937	0.108686	0.183039	0.854767	0.91738
AT1G12920	3451.69	-0.250912	0.106119	-2.36445	0.0180567	0.0691653
AT1G12930	1203.4	-0.0949694	0.0952952	-0.996582	0.318968	0.498797
AT1G12940	11.381	-0.417201	1.11377	-0.374586	0.707968	0.821478
AT1G12970	519.047	-0.335937	0.156877	-2.1414	0.0322416	0.104164
AT1G12990	1533.04	-0.880511	0.261334	-3.3693	0.000753605	0.00656733
AT1G13000	1488.86	-0.0295951	0.13012	-0.227444	0.820078	0.896495
AT1G13020	2609.4	0.512903	0.139868	3.66704	0.000245379	0.00278819
AT1G13030	430.418	0.183206	0.186916	0.980152	0.327011	0.506853
AT1G13040	211.211	0.137687	0.162522	0.847191	0.396889	0.572784
AT1G13050	205.404	0.178933	0.217924	0.821082	0.4116	0.585994
AT1G13060	3684.7	0.261066	0.129754	2.012	0.0442196	0.130315
AT1G13080	562.466	0.695999	0.235623	2.95387	0.00313821	0.0190165
AT1G13090	4335.58	0.0766741	0.173782	0.441209	0.659062	0.787462
AT1G13100	446.228	-0.17113	0.196436	-0.871171	0.383661	0.561166
AT1G13110	7906.28	-0.269817	0.153593	-1.7567	0.0789687	0.195729
AT1G13120	1085.57	-0.101723	0.111083	-0.915739	0.359804	0.539063
AT1G13130	17.8599	4.86404	1.58428	3.07018	0.00213927	0.0143565
AT1G13160	1127.4	0.204961	0.163942	1.25021	0.211224	0.380483
AT1G13170	1205.52	1.04725	0.21714	4.82294	1.4146e-06	4.9266e-05
AT1G13180	385	0.0636834	0.175837	0.362172	0.717223	0.828084
AT1G13190	2304.53	-0.0906133	0.118899	-0.762104	0.445998	0.617117
AT1G13195	461.023	-0.0206728	0.168789	-0.122477	0.902521	0.943849
AT1G13210	9203.74	-0.296272	0.25833	-1.14687	0.251434	0.42713
AT1G13220	1183.15	0.125832	0.12131	1.03728	0.299606	0.478932
AT1G13245	1105.63	-0.141643	0.505767	-0.280056	0.779434	0.871429
AT1G13250	934.461	1.74123	0.406614	4.28228	1.84989e-05	0.000368717
AT1G13260	8279.02	-1.51259	0.393571	-3.84326	0.000121412	0.00161776
AT1G13270	3154.46	0.0135698	0.0915981	0.148145	0.882228	0.933209
AT1G13280	1802.61	0.768347	0.164475	4.67151	2.98991e-06	8.97482e-05
AT1G13320	2711.79	0.301304	0.0988593	3.0478	0.00230523	0.0151648
AT1G13330	49.4172	0.833297	0.356348	2.33843	0.0193648	0.072633
AT1G13340	156.114	-0.701215	0.450193	-1.55759	0.119331	0.259822
AT1G13350	2072.27	-0.0190835	0.095576	-0.199668	0.84174	0.909477
AT1G13360	1713.14	0.613501	0.270047	2.27183	0.023097	0.0821141
AT1G13370	8.94844	0.752497	0.68125	1.10458	0.26934	0.446746
AT1G13380	908.223	-0.134057	0.123395	-1.0864	0.2773	0.455571
AT1G13390	1837.61	-0.468613	0.239584	-1.95594	0.0504717	0.143292
AT1G13410	103.859	0.0228742	0.326404	0.0700794	0.94413	0.969868
AT1G13420	8.62293	2.65073	1.43774	1.84368	0.0652292	0.171043
AT1G13430	16.823	6.44182	1.6639	3.87152	0.000108157	0.001491
AT1G13440	63563.7	0.0102833	0.129439	0.079445	0.936679	0.965606
AT1G13450	1394.87	0.0871926	0.157549	0.553433	0.579967	0.728951
AT1G13460	955.916	-0.084754	0.154857	-0.547306	0.584169	0.731832
AT1G13470	2992.42	-0.120144	0.325823	-0.368742	0.71232	0.824544
AT1G13540	9.65563	-1.14988	0.874857	-1.31436	0.188725	0.35291
AT1G13550	28.372	0.234794	0.829357	0.283104	0.777097	0.869631
AT1G13560	2688.52	-0.214816	0.0902781	-2.3795	0.0173363	0.0670645
AT1G13570	319.246	0.138957	0.183326	0.757977	0.448464	0.619553
AT1G13580	169.86	-0.308524	0.226769	-1.36052	0.173666	0.334035
AT1G13600	5.77272	4.1872	2.14593	1.95122	0.0510305	0.144315
AT1G13630	163.164	-0.115366	0.234021	-0.492974	0.622031	0.760646
AT1G13640	3617.78	-0.339191	0.145781	-2.32671	0.0199806	0.0741927
AT1G13650	195.029	-1.5342	0.529484	-2.89753	0.00376115	0.0217203
AT1G13670	11.3587	1.31229	1.39449	0.941049	0.34668	0.525913
AT1G13690	786.328	-0.122886	0.159691	-0.769525	0.441582	0.613294
AT1G13700	202.988	-2.50958	0.501611	-5.00303	5.64358e-07	2.30205e-05
AT1G13730	790.679	0.24478	0.24616	0.994394	0.320031	0.499934
AT1G13740	448.806	-0.242818	0.160033	-1.5173	0.129192	0.274156
AT1G13750	1874.37	0.191849	0.148284	1.29379	0.195737	0.361047
AT1G13770	506.064	0.159373	0.134089	1.18856	0.234612	0.408096
AT1G13780	217.466	-0.109945	0.172703	-0.636612	0.524378	0.684576
AT1G13790	217.794	0.731217	0.399602	1.82986	0.0672707	0.174946
AT1G13800	61.086	0.469595	0.523439	0.897134	0.369647	0.548487
AT1G13810	340.581	-0.338193	0.189085	-1.78857	0.0736841	0.186849
AT1G13820	1610.57	0.0921022	0.136489	0.674795	0.499806	0.664203
AT1G13830	45.9026	-2.19791	0.655374	-3.35367	0.000797477	0.00682935
AT1G13860	1054.57	0.285857	0.135807	2.10488	0.0353017	0.110962
AT1G13870	558.615	-0.241119	0.12081	-1.99586	0.0459494	0.134158
AT1G13880	1128.89	-0.52585	0.118757	-4.42793	9.51408e-06	0.000220366
AT1G13900	1530.55	0.449761	0.156732	2.86961	0.00410977	0.0232465
AT1G13910	160.826	0.206033	0.244154	0.843864	0.398745	0.57422
AT1G13920	138.706	0.959083	0.432361	2.21825	0.026538	0.0906399
AT1G13930	132010	0.106347	0.234004	0.454466	0.649494	0.781141
AT1G13940	869.898	0.246408	0.157615	1.56335	0.117971	0.257828
AT1G13950	744.643	-0.133399	0.184812	-0.72181	0.470411	0.640155
AT1G13960	1303.72	-0.27003	0.141876	-1.90328	0.0570037	0.156004
AT1G13970	80.2646	-1.14376	0.77823	-1.46969	0.141644	0.290702
AT1G13980	2823.34	0.262337	0.115849	2.26448	0.0235448	0.0832917
AT1G13990	3124.29	0.130331	0.266227	0.489549	0.624453	0.762278
AT1G14000	3114.88	0.140159	0.0776679	1.80459	0.0711392	0.182264
AT1G14010	1205.67	0.349472	0.200445	1.74348	0.0812499	0.199648
AT1G14020	612.59	0.359298	0.177306	2.02643	0.0427208	0.127377
AT1G14030	1443.58	-0.111874	0.150956	-0.741099	0.458633	0.629052
AT1G14040	175.856	-0.133933	0.231713	-0.57801	0.563257	0.715437
AT1G14060	614.159	-0.70371	0.241071	-2.9191	0.00351048	0.0206561
AT1G14080	9.59903	-1.61967	1.56812	-1.03287	0.301663	0.481163
AT1G14100	14.3605	0.519107	0.833496	0.622807	0.533412	0.692387
AT1G14130	340.541	-0.0598392	0.272787	-0.219362	0.826368	0.900361
AT1G14140	620.733	0.192421	0.171414	1.12255	0.261629	0.438182
AT1G14150	7321.6	-0.337616	0.155501	-2.17116	0.0299193	0.0990076
AT1G14170	1233.02	0.438116	0.32433	1.35083	0.176749	0.338007
AT1G14180	123.692	0.321659	0.287906	1.11724	0.263894	0.440905
AT1G14185	11.4455	1.05014	0.691319	1.51904	0.128752	0.273662
AT1G14190	63.4674	0.501386	0.56708	0.884154	0.376613	0.554389
AT1G14200	1518.59	-0.207279	0.346094	-0.59891	0.549233	0.704347
AT1G14205	112.958	-0.232993	0.338132	-0.68906	0.490786	0.656868
AT1G14210	276.245	0.16268	0.183712	0.885518	0.375877	0.553965
AT1G14230	836.666	0.146454	0.186873	0.783708	0.433211	0.606471
AT1G14240	9.01432	0.982608	1.09144	0.900288	0.367967	0.547298
AT1G14250	1216.81	0.674546	1.00346	0.672221	0.501443	0.665457
AT1G14260	30.8855	0.191092	0.687455	0.27797	0.781035	0.872393
AT1G14270	2299.33	-0.0526076	0.133808	-0.393156	0.694204	0.811609
AT1G14280	1380.09	-1.07965	0.519109	-2.07982	0.0375418	0.116116
AT1G14290	498.518	0.122849	0.474422	0.258945	0.795678	0.881183
AT1G14300	568.572	-0.665752	0.143084	-4.65286	3.27357e-06	9.6281e-05
AT1G14310	505.766	0.0269383	0.128463	0.209697	0.833904	0.904678
AT1G14320	14392.6	-0.0572859	0.145335	-0.394163	0.69346	0.810985
AT1G14330	434.945	-1.00635	0.297247	-3.38556	0.000710342	0.00626673
AT1G14340	832.315	-0.357637	0.158195	-2.26073	0.023776	0.0837872
AT1G14345	4636.01	0.476918	0.212034	2.24926	0.0244962	0.0854404
AT1G14350	897.75	0.309514	0.165183	1.87376	0.0609634	0.16339
AT1G14360	1126.63	0.76564	0.299745	2.55431	0.01064	0.0467095
AT1G14370	819.463	-0.668236	0.190479	-3.50819	0.000451174	0.00444811
AT1G14380	1591.21	0.275646	0.152516	1.80733	0.0707113	0.181544
AT1G14390	16.8203	5.25291	1.54546	3.39892	0.000676513	0.00604734
AT1G14400	4796.5	-0.11012	0.124879	-0.881811	0.377879	0.555701
AT1G14410	942.653	0.327637	0.123336	2.65647	0.00789644	0.037461
AT1G14430	30.9393	1.21155	0.751832	1.61146	0.107079	0.241043
AT1G14440	198.202	-0.102233	0.339302	-0.301303	0.763183	0.860398
AT1G14450	3011.85	-0.191779	0.120441	-1.59231	0.111315	0.247632
AT1G14460	825.284	0.974099	0.230908	4.21856	2.45872e-05	0.000461464
AT1G14470	70.3036	-0.280663	0.417449	-0.672328	0.501375	0.665442
AT1G14480	146.718	-0.484999	0.30406	-1.59507	0.110696	0.246823
AT1G14490	24.6483	-1.01599	0.611678	-1.66099	0.0967157	0.224823
AT1G14510	1589	-0.305529	0.112358	-2.71925	0.00654298	0.0325278
AT1G14520	1073.54	-0.716654	0.284151	-2.52209	0.0116661	0.0501081
AT1G14530	360.612	0.00412915	0.205222	0.0201205	0.983947	0.990674
AT1G14540	9.86901	-1.0883	1.44137	-0.755049	0.45022	0.621299
AT1G14560	767.2	-0.293159	0.135329	-2.16627	0.0302905	0.0998333
AT1G14570	2172.62	0.132628	0.0875386	1.51508	0.129753	0.274923
AT1G14580	1247.99	0.362024	0.229312	1.57874	0.114396	0.252538
AT1G14590	392.557	-0.0595415	0.216259	-0.275325	0.783066	0.873575
AT1G14600	184.339	0.484663	0.339965	1.42563	0.153976	0.307985
AT1G14610	4393.83	0.0915374	0.0767352	1.1929	0.232909	0.406085
AT1G14620	587.177	-0.158808	0.129084	-1.23026	0.218599	0.389673
AT1G14630	53.2826	0.858678	0.499286	1.71981	0.0854665	0.206692
AT1G14640	433.718	-0.142039	0.264333	-0.537349	0.591026	0.73755
AT1G14650	3713.11	0.178828	0.111467	1.60431	0.108645	0.243716
AT1G14660	324.031	-0.0549548	0.186425	-0.294783	0.76816	0.863989
AT1G14670	4943.6	0.969495	0.227503	4.26146	2.03097e-05	0.000397419
AT1G14680	53.0174	0.25313	0.259298	0.976215	0.328958	0.509057
AT1G14685	1392.52	0.185113	0.174644	1.05994	0.289171	0.467863
AT1G14687	92.5076	-0.177203	0.283917	-0.624137	0.532537	0.691657
AT1G14690	1949.87	-0.28098	0.124038	-2.26527	0.0234962	0.0831504
AT1G14700	428.039	-0.110521	0.293076	-0.377107	0.706094	0.820182
AT1G14710	2943.59	0.41293	0.153234	2.69476	0.0070439	0.0343021
AT1G14720	1572.34	-0.940598	0.165314	-5.68977	1.2721e-08	9.70117e-07
AT1G14730	96.3065	0.602083	0.432808	1.39111	0.164192	0.321868
AT1G14740	3670.37	-0.510892	0.148835	-3.4326	0.000597819	0.00554002
AT1G14750	12.8091	0.870591	1.10027	0.791252	0.428797	0.602129
AT1G14770	279.148	-0.498908	0.256157	-1.94767	0.0514545	0.145098
AT1G14780	55.9875	-1.22094	0.757982	-1.61078	0.107228	0.241266
AT1G14790	2662.31	0.200622	0.149513	1.34184	0.179647	0.34186
AT1G14810	3135.26	0.11592	0.162705	0.712455	0.476183	0.64469
AT1G14820	790.289	-0.188422	0.152511	-1.23547	0.216657	0.387126
AT1G14830	2518.33	0.505351	0.12186	4.14698	3.36888e-05	0.000583476
AT1G14840	1369.05	0.823971	0.200963	4.10011	4.12955e-05	0.000680271
AT1G14850	1638.78	0.172949	0.13928	1.24174	0.214334	0.384327
AT1G14870	57.5026	-0.284564	0.635767	-0.447591	0.654448	0.784363
AT1G14880	12683	-0.256753	0.296287	-0.866569	0.386178	0.563354
AT1G14890	570.748	1.21866	0.480023	2.53874	0.0111251	0.048366
AT1G14900	226.649	0.498309	0.389026	1.28091	0.200224	0.367042
AT1G14910	2149.4	0.561394	0.103611	5.41828	6.0176e-08	3.50036e-06
AT1G14920	3265.18	0.109041	0.295283	0.369277	0.711921	0.824231
AT1G14970	177.115	0.556926	0.422637	1.31774	0.18759	0.351463
AT1G14980	4147.33	-0.0171773	0.250141	-0.0686706	0.945252	0.970224
AT1G14990	426.81	-0.18512	0.135674	-1.36445	0.172427	0.332182
AT1G15000	888.629	0.0576625	0.174194	0.331024	0.740626	0.844611
AT1G15010	115.228	-1.26922	0.899889	-1.41042	0.158416	0.314236
AT1G15020	673.589	-0.123013	0.155896	-0.78907	0.430071	0.603344
AT1G15030	1317.42	-0.094385	0.100651	-0.937741	0.348377	0.527805
AT1G15050	9.74488	2.51048	1.13839	2.20528	0.0274343	0.0928402
AT1G15060	1418.16	0.391971	0.123335	3.17811	0.00148238	0.0109793
AT1G15080	149.291	-0.618896	0.202994	-3.04883	0.00229731	0.0151287
AT1G15100	455.377	0.584743	0.442909	1.32023	0.186757	0.35031
AT1G15110	286.75	-0.555801	0.288665	-1.92542	0.0541767	0.150444
AT1G15120	2601.1	0.153111	0.1684	0.909214	0.363237	0.542858
AT1G15125	4540.1	-1.82762	0.648043	-2.82021	0.00479927	0.0258651
AT1G15130	4051.26	0.337392	0.141557	2.38343	0.0171522	0.0665328
AT1G15140	6332.28	0.233213	0.121045	1.92666	0.054022	0.150177
AT1G15150	69.9647	-0.900528	0.627173	-1.43585	0.151044	0.303662
AT1G15165	65.8318	0.360481	0.255272	1.41215	0.157907	0.313571
AT1G15170	482.569	-1.11753	0.33766	-3.30962	0.000934224	0.00772938
AT1G15180	896.557	-0.245871	0.200696	-1.22509	0.22054	0.3917
AT1G15190	12.024	1.1796	1.27333	0.926387	0.354245	0.533385
AT1G15200	3423.24	-0.0965377	0.136983	-0.70474	0.480972	0.649169
AT1G15215	294.232	-0.141193	0.175889	-0.802738	0.422126	0.595968
AT1G15220	315.874	-0.245096	0.166976	-1.46785	0.142144	0.291511
AT1G15230	1575.37	-0.245927	0.106582	-2.3074	0.0210326	0.0769442
AT1G15240	2462.39	-0.00697648	0.123623	-0.0564337	0.954996	0.975627
AT1G15250	806.741	-0.561517	0.229538	-2.44629	0.0144336	0.058566
AT1G15260	2236.78	0.163981	0.173787	0.943575	0.345387	0.524634
AT1G15270	6278.39	-0.104635	0.123208	-0.849252	0.395741	0.571899
AT1G15280	3404.06	-0.0467758	0.111006	-0.421379	0.673478	0.797681
AT1G15290	4706.17	-0.271258	0.189631	-1.43045	0.152587	0.305867
AT1G15310	268.928	-1.12243	0.404726	-2.77332	0.00554878	0.0288644
AT1G15340	7019.19	-0.0890362	0.160304	-0.55542	0.578608	0.727843
AT1G15350	683.399	-0.486134	0.189177	-2.56973	0.0101778	0.0451013
AT1G15370	1193.4	0.137879	0.145635	0.946745	0.343769	0.523453
AT1G15390	770.034	-0.0822475	0.152609	-0.538942	0.589927	0.73675
AT1G15400	2518.73	-0.022557	0.13769	-0.163825	0.869869	0.926075
AT1G15410	710.557	0.535745	0.138929	3.85624	0.000115145	0.00156263
AT1G15415	7.22408	-0.208303	1.90165	-0.109538	0.912776	0.950203
AT1G15420	739.417	-0.144994	0.153595	-0.944001	0.345169	0.524542
AT1G15430	418.465	-0.25132	0.170039	-1.47802	0.139403	0.287617
AT1G15440	1295.67	0.126403	0.197094	0.641334	0.521306	0.682181
AT1G15470	907.314	0.242254	0.142962	1.69453	0.0901638	0.214239
AT1G15480	506.364	-0.183949	0.157957	-1.16455	0.244201	0.419183
AT1G15490	602.344	0.60645	0.122524	4.94965	7.43477e-07	2.91558e-05
AT1G15500	5849.21	-0.35038	0.181524	-1.93021	0.0535811	0.14951
AT1G15510	839.09	-0.694083	0.195257	-3.55471	0.000378391	0.0038854
AT1G15520	108.129	-2.26173	0.984973	-2.29623	0.0216625	0.0785956
AT1G15530	1152.31	-0.0453682	0.130332	-0.348099	0.727766	0.835805
AT1G15550	111.356	-0.147501	0.881851	-0.167263	0.867163	0.924778
AT1G15570	60.5609	2.6479	0.890385	2.97388	0.00294056	0.018132
AT1G15580	37.627	1.6214	0.758496	2.13766	0.0325447	0.10495
AT1G15625	11.3074	-0.763682	0.903519	-0.845232	0.397982	0.573719
AT1G15660	471.982	0.421245	0.232355	1.81293	0.0698423	0.179912
AT1G15670	736.154	-2.11659	0.354438	-5.97168	2.34822e-09	2.29982e-07
AT1G15690	38579.4	0.360145	0.215665	1.66993	0.0949334	0.222341
AT1G15700	165.486	0.282147	0.202852	1.3909	0.164256	0.321873
AT1G15710	811.859	0.722723	0.167997	4.302	1.69264e-05	0.000345219
AT1G15720	87.2525	0.914562	0.255475	3.57985	0.000343796	0.00361688
AT1G15730	2740.8	-0.0993297	0.123633	-0.803426	0.421729	0.595581
AT1G15740	3428.1	-0.84951	0.18157	-4.6787	2.88705e-06	8.75829e-05
AT1G15750	7584.15	0.0885354	0.0897011	0.987005	0.32364	0.503412
AT1G15760	30.6978	0.486516	0.581154	0.837156	0.402505	0.577822
AT1G15780	3553.57	0.25065	0.106115	2.36206	0.0181737	0.06947
AT1G15790	796.415	-0.337398	0.219997	-1.53365	0.125117	0.268461
AT1G15800	242.132	-0.310643	0.234288	-1.3259	0.184871	0.348331
AT1G15810	1331.12	-0.100773	0.175925	-0.572817	0.566769	0.718023
AT1G15820	78864.6	1.39616	0.284149	4.91349	8.94713e-07	3.43877e-05
AT1G15830	242.289	0.50111	0.440146	1.13851	0.254908	0.430754
AT1G15860	857.857	-0.223276	0.0898628	-2.48463	0.0129687	0.0540895
AT1G15870	45.4934	-0.693497	0.492052	-1.4094	0.158718	0.314598
AT1G15880	1621.4	-0.265044	0.0919397	-2.8828	0.00394157	0.0224888
AT1G15885	137.571	-0.971258	0.354972	-2.73615	0.00621626	0.0312742
AT1G15890	490.071	-1.00347	0.240569	-4.17123	3.02954e-05	0.000539224
AT1G15900	43.7176	-0.601967	0.364521	-1.65139	0.0986581	0.227925
AT1G15910	1440.75	0.0913562	0.179951	0.507673	0.611683	0.752981
AT1G15920	767.81	-0.244495	0.154369	-1.58384	0.113231	0.250577
AT1G15930	5658.28	-0.357734	0.145388	-2.46055	0.0138723	0.0567662
AT1G15940	1602.79	0.100691	0.0987122	1.02005	0.307706	0.487229
AT1G15950	3673.45	0.478145	0.155235	3.08014	0.00206905	0.0139973
AT1G15960	615.81	-0.0527729	0.28899	-0.182611	0.855103	0.917493
AT1G15970	818.635	0.389704	0.11432	3.40888	0.000652303	0.00590316
AT1G15980	10315	0.0131309	0.132594	0.0990309	0.921114	0.955431
AT1G16000	789.265	0.212762	0.136015	1.56426	0.117757	0.257713
AT1G16010	2100.89	-0.17417	0.125316	-1.38985	0.164575	0.322101
AT1G16020	1043.02	-0.178448	0.193602	-0.921723	0.356673	0.535954
AT1G16022	21.3582	1.16007	0.731041	1.58687	0.112542	0.249671
AT1G16030	434.926	0.0431243	0.159345	0.270635	0.786672	0.875774
AT1G16040	345.734	-0.517673	0.259996	-1.99108	0.0464724	0.135362
AT1G16060	408.947	-0.0460863	0.256453	-0.179707	0.857383	0.918815
AT1G16070	26.7549	0.723	1.10159	0.656326	0.511614	0.67407
AT1G16080	5146.51	-0.0808391	0.117795	-0.68627	0.492543	0.658521
AT1G16090	165.223	-0.754877	0.221714	-3.40472	0.000662309	0.00598248
AT1G16110	1230.37	-0.920572	0.193285	-4.76277	1.90954e-06	6.29217e-05
AT1G16130	274.793	-3.2003	0.396936	-8.06252	7.47346e-16	5.34048e-13
AT1G16170	677.718	-0.946795	0.284457	-3.32843	0.000873367	0.00733841
AT1G16180	5947.1	0.0362221	0.103488	0.350014	0.726328	0.834899
AT1G16190	687.272	0.134847	0.124181	1.08589	0.277528	0.455757
AT1G16210	4282.56	-0.0464676	0.137497	-0.337953	0.735399	0.841166
AT1G16220	121.925	0.0487032	0.285918	0.17034	0.864743	0.923167
AT1G16240	2492.84	-0.228624	0.137055	-1.66812	0.095292	0.222886
AT1G16250	554.791	-0.446528	0.150658	-2.96386	0.00303805	0.0185743
AT1G16260	2471.24	-0.0524439	0.158331	-0.33123	0.740471	0.844611
AT1G16270	1554.12	-0.00404044	0.120222	-0.0336081	0.97319	0.984827
AT1G16280	421.684	0.0447063	0.226022	0.197796	0.843205	0.910387
AT1G16300	123.062	0.163027	0.180243	0.904482	0.36574	0.545079
AT1G16310	318.599	-0.37552	0.255423	-1.47019	0.141511	0.290552
AT1G16320	3169.57	-0.49655	0.212407	-2.33773	0.0194011	0.0726922
AT1G16330	25.3568	2.19227	0.830081	2.64103	0.00826537	0.0387513
AT1G16340	610.495	-0.121205	0.1174	-1.03241	0.30188	0.481442
AT1G16350	2702.25	0.151991	0.156026	0.974139	0.329987	0.510036
AT1G16370	22.9449	0.23345	0.994307	0.234786	0.814374	0.892962
AT1G16390	49.6029	-0.0923201	0.637882	-0.144729	0.884925	0.934937
AT1G16400	726.532	-1.12001	0.529422	-2.11554	0.0343842	0.109203
AT1G16410	22354.4	-0.2881	0.398385	-0.72317	0.469576	0.639329
AT1G16420	31.7939	-1.20714	0.544969	-2.21506	0.0267562	0.0911431
AT1G16430	259.898	-0.219816	0.173233	-1.2689	0.204478	0.372434
AT1G16445	112.222	-0.610951	0.246641	-2.47708	0.013246	0.0549257
AT1G16460	3038.82	-0.506092	0.166919	-3.03195	0.00242977	0.0157686
AT1G16470	2217.99	0.0737521	0.118927	0.620146	0.535162	0.693912
AT1G16480	179.619	-0.214591	0.206768	-1.03784	0.299346	0.478832
AT1G16490	52.0557	1.2705	0.523868	2.42523	0.0152989	0.0613036
AT1G16500	680.34	1.67416	0.369614	4.52948	5.913e-06	0.000153547
AT1G16510	985.06	-0.703235	0.385588	-1.8238	0.0681824	0.17665
AT1G16515	97.1548	0.97721	0.531537	1.83846	0.0659947	0.172511
AT1G16520	663.01	0.37126	0.205266	1.80868	0.0705015	0.181117
AT1G16530	21.0012	0.133751	0.525135	0.254698	0.798956	0.883284
AT1G16540	524.992	0.0378291	0.20063	0.188551	0.850445	0.914937
AT1G16560	2013.82	0.447413	0.125202	3.57352	0.000352221	0.00368733
AT1G16570	695.419	-0.0226824	0.119212	-0.190269	0.849098	0.914151
AT1G16590	278.737	-0.392981	0.24928	-1.57646	0.114919	0.253428
AT1G16610	2542.12	0.132446	0.122669	1.0797	0.280274	0.458459
AT1G16630	61.7839	1.46464	0.650186	2.25265	0.024281	0.0849228
AT1G16640	54.5127	-1.28223	0.456588	-2.80829	0.00498049	0.0265966
AT1G16650	340.213	-0.268641	0.137337	-1.95607	0.0504567	0.14329
AT1G16670	984.292	-0.087361	0.140306	-0.622645	0.533518	0.692432
AT1G16680	1410.31	-0.199838	0.118797	-1.68219	0.0925327	0.218202
AT1G16690	385.542	0.0602933	0.150228	0.401346	0.688165	0.807484
AT1G16700	2445.19	0.132874	0.141829	0.936866	0.348827	0.528196
AT1G16710	2472.35	0.0389683	0.0835289	0.466525	0.64084	0.774929
AT1G16720	7121.98	-0.0626735	0.212494	-0.294943	0.768038	0.863903
AT1G16730	130.078	-1.09248	0.449593	-2.42993	0.0151018	0.0606223
AT1G16740	1491.89	-0.135791	0.175589	-0.773344	0.439319	0.611516
AT1G16750	783.384	0.635461	0.123663	5.13867	2.76692e-07	1.26805e-05
AT1G16770	11.9999	-0.170458	0.92531	-0.184218	0.853843	0.916701
AT1G16780	591.539	0.485467	0.148861	3.26121	0.00110937	0.00881004
AT1G16790	246.707	-0.163166	0.171401	-0.951951	0.341122	0.520832
AT1G16800	544.143	0.248008	0.182329	1.36022	0.17376	0.334179
AT1G16810	2554.74	-0.0412278	0.149057	-0.276591	0.782094	0.872996
AT1G16820	116.327	-0.71831	0.289686	-2.47962	0.0131524	0.0546547
AT1G16825	217.628	-0.0115188	0.168806	-0.068237	0.945597	0.970392
AT1G16830	82.9541	-0.295122	0.413382	-0.71392	0.475277	0.644051
AT1G16840	2777.13	0.0947323	0.0960221	0.986568	0.323854	0.503584
AT1G16850	1398.92	0.384639	0.317249	1.21242	0.225352	0.397108
AT1G16860	1897.85	0.635455	0.139324	4.561	5.09109e-06	0.000136998
AT1G16870	982.58	0.10955	0.144052	0.76049	0.446962	0.618096
AT1G16880	24943.5	-0.22651	0.0966892	-2.34266	0.0191468	0.0720114
AT1G16890	3592.68	-0.0401858	0.0785168	-0.511811	0.608783	0.750486
AT1G16900	660.8	-0.0895155	0.143096	-0.625562	0.531602	0.691108
AT1G16916	357.752	-0.108309	0.209864	-0.516091	0.605791	0.747917
AT1G16920	705.832	0.793454	0.306119	2.59198	0.00954259	0.0430074
AT1G16930	167.78	-0.0163842	0.187485	-0.0873895	0.930362	0.961283
AT1G16960	571.668	0.386108	0.207707	1.8589	0.0630408	0.166892
AT1G16970	652.217	0.136071	0.128967	1.05508	0.291387	0.470114
AT1G17020	34.1383	-1.46219	0.983778	-1.4863	0.137199	0.28485
AT1G17030	47.6587	2.36603	0.637821	3.70955	0.000207628	0.00245615
AT1G17040	257.996	0.0396564	0.231791	0.171086	0.864156	0.922844
AT1G17050	1141.9	-0.37562	0.302514	-1.24166	0.214361	0.384329
AT1G17060	158.619	-0.981423	0.440935	-2.22578	0.0260292	0.0894083
AT1G17070	684.509	0.340951	0.133288	2.558	0.0105276	0.0463002
AT1G17080	2537.4	-0.0982104	0.163569	-0.600422	0.548225	0.703522
AT1G17090	120.626	0.264319	0.419573	0.629971	0.528713	0.688848
AT1G17100	5949.31	0.197373	0.290029	0.680528	0.49617	0.661081
AT1G17110	2633.41	0.0846276	0.0843375	1.00344	0.315649	0.495253
AT1G17120	1318.43	0.0516435	0.136327	0.378819	0.704822	0.819108
AT1G17130	1492.43	-0.0495259	0.0935304	-0.529516	0.596448	0.741687
AT1G17140	1319.65	1.54451	0.351998	4.38785	1.14479e-05	0.000254759
AT1G17145	801.112	-0.153568	0.14339	-1.07098	0.284177	0.462536
AT1G17147	220.632	-0.306044	0.335498	-0.912211	0.361658	0.541085
AT1G17160	1959.4	0.145158	0.140822	1.03079	0.302639	0.482053
AT1G17170	151.562	-2.04242	0.694455	-2.94105	0.00327106	0.0195756
AT1G17190	83.7792	0.984555	0.438947	2.243	0.0248971	0.0865539
AT1G17200	1457.03	0.0339586	0.169454	0.2004	0.841167	0.909317
AT1G17210	3982.91	0.177585	0.112154	1.5834	0.113329	0.250726
AT1G17220	25830.8	-0.138585	0.134489	-1.03046	0.302794	0.482182
AT1G17230	641	-0.165882	0.135421	-1.22493	0.2206	0.39174
AT1G17240	83.0547	-0.798073	0.418069	-1.90895	0.0562686	0.154588
AT1G17250	105.264	-1.89645	0.373529	-5.07711	3.83228e-07	1.66079e-05
AT1G17260	66.6165	-0.336766	0.315094	-1.06878	0.285168	0.463642
AT1G17270	247.916	-0.263558	0.208351	-1.26497	0.205883	0.37418
AT1G17280	1578.43	-0.0103726	0.0961687	-0.107859	0.914108	0.950615
AT1G17290	6610	-0.0225838	0.108905	-0.207371	0.83572	0.905731
AT1G17330	756.656	-0.0436513	0.113564	-0.384375	0.7007	0.816236
AT1G17340	1112.69	-0.154283	0.145218	-1.06242	0.288043	0.466586
AT1G17350	239.355	0.132493	0.164786	0.804029	0.42138	0.595351
AT1G17360	1592.72	0.170383	0.176801	0.963698	0.335197	0.514953
AT1G17370	4517.24	-0.0942681	0.126237	-0.746754	0.455212	0.625783
AT1G17380	291.972	-1.6949	0.627814	-2.69969	0.00694051	0.033996
AT1G17410	283.674	-0.321174	0.159576	-2.01267	0.0441494	0.130267
AT1G17420	1694.96	-0.216123	0.316554	-0.682736	0.494774	0.659858
AT1G17430	992.949	0.705009	0.540162	1.30518	0.191832	0.356399
AT1G17440	3839.5	0.430958	0.108645	3.96668	7.28813e-05	0.00108753
AT1G17450	1633.66	-0.0927347	0.147239	-0.629825	0.528809	0.688869
AT1G17455	289.238	-0.140148	0.253623	-0.552585	0.580548	0.72938
AT1G17460	537.707	0.00580336	0.278718	0.0208216	0.983388	0.990435
AT1G17470	3720.4	0.00777421	0.0727856	0.10681	0.91494	0.951175
AT1G17480	237.487	0.0634656	0.199695	0.317812	0.750627	0.851968
AT1G17490	923.707	-0.215897	0.16238	-1.32958	0.183656	0.346647
AT1G17500	1829.94	0.242631	0.177113	1.36992	0.170712	0.329803
AT1G17510	436.171	-0.0324049	0.207374	-0.156263	0.875826	0.929768
AT1G17520	543.202	-0.318436	0.127208	-2.50328	0.0123049	0.0520981
AT1G17530	1329.03	-0.0344065	0.113883	-0.302123	0.762559	0.859929
AT1G17550	3936.11	-0.211764	0.188914	-1.12095	0.262308	0.439016
AT1G17560	90.6397	1.29644	0.812499	1.59562	0.110573	0.246625
AT1G17580	1897.39	0.141371	0.100287	1.40965	0.158642	0.314513
AT1G17590	309.193	-0.83343	0.192941	-4.31962	1.563e-05	0.000326032
AT1G17600	771.709	-0.156138	0.263351	-0.59289	0.553255	0.707576
AT1G17610	480.623	-0.531554	0.152702	-3.48099	0.000499555	0.00484586
AT1G17620	2857.37	-0.949242	0.473912	-2.00299	0.0451784	0.132614
AT1G17630	143.132	-0.0947756	0.202907	-0.467089	0.640437	0.774562
AT1G17640	200.566	-0.710617	0.276354	-2.5714	0.0101289	0.044968
AT1G17650	1318.37	0.0431592	0.167471	0.257711	0.79663	0.88168
AT1G17665	992.095	-0.0392835	0.181354	-0.216612	0.82851	0.901442
AT1G17680	1473.12	-0.0993649	0.119221	-0.833453	0.404589	0.579573
AT1G17690	808.011	0.0536037	0.147607	0.36315	0.716493	0.827792
AT1G17700	55.822	2.46916	1.09614	2.25259	0.0242851	0.0849228
AT1G17710	63.1448	-4.45055	1.23553	-3.60215	0.000315592	0.00339222
AT1G17720	2986.53	0.0971128	0.101421	0.957521	0.338304	0.517953
AT1G17730	1277.99	0.114519	0.118047	0.970112	0.33199	0.512046
AT1G17744	24.1548	-0.0914344	0.710258	-0.128734	0.897568	0.94103
AT1G17745	6595.99	0.684968	0.34037	2.01242	0.0441756	0.130309
AT1G17750	164.303	0.159028	0.318766	0.498887	0.617859	0.757753
AT1G17760	971.284	-0.0941636	0.160417	-0.586994	0.557208	0.710701
AT1G17780	831.813	-0.977786	0.174922	-5.58984	2.27278e-08	1.56611e-06
AT1G17790	414.101	0.210658	0.114111	1.84608	0.0648806	0.170453
AT1G17820	1044.23	-0.0534772	0.134784	-0.396761	0.691543	0.809774
AT1G17830	52.2128	-0.477577	0.731369	-0.652991	0.513762	0.675701
AT1G17840	4132.31	0.296568	0.177354	1.67217	0.0944898	0.221571
AT1G17850	653.872	-0.341502	0.168563	-2.02596	0.0427687	0.12744
AT1G17860	376.275	-0.580769	0.307907	-1.88619	0.0592699	0.160117
AT1G17870	193.803	-0.111995	0.22159	-0.505414	0.613268	0.753848
AT1G17880	4550.26	-0.2264	0.124553	-1.8177	0.0691105	0.178605
AT1G17890	1509.73	0.577398	0.169341	3.40968	0.000650389	0.00589494
AT1G17920	146.293	0.0908369	0.317647	0.285968	0.774903	0.868127
AT1G17930	458.692	0.0779502	0.129022	0.604162	0.545736	0.702009
AT1G17940	773.056	0.175946	0.274176	0.641726	0.521051	0.682002
AT1G17960	14.392	-1.38652	0.54812	-2.5296	0.0114194	0.0492774
AT1G17970	812.623	-0.311662	0.215768	-1.44443	0.148618	0.300327
AT1G17980	1628.22	-0.289252	0.100789	-2.86987	0.00410643	0.0232344
AT1G17990	1007.19	-0.791116	0.348796	-2.26813	0.023321	0.0826821
AT1G18000	4123.97	-0.437824	0.207346	-2.11156	0.0347241	0.109684
AT1G18010	42.7824	-1.67363	1.66571	-1.00476	0.315014	0.494619
AT1G18020	4398.78	-2.14656	0.306615	-7.00083	2.54442e-12	7.43819e-10
AT1G18030	465.854	-0.589033	0.164247	-3.58626	0.00033545	0.00355642
AT1G18040	245.214	0.296016	0.267648	1.10599	0.268731	0.446051
AT1G18060	2660.96	-0.225076	0.16543	-1.36055	0.173654	0.334035
AT1G18070	5552.17	0.0304637	0.116431	0.261645	0.793595	0.880231
AT1G18080	14321.5	0.184464	0.213226	0.865109	0.386979	0.564053
AT1G18090	360.866	0.190276	0.182881	1.04044	0.298137	0.477535
AT1G18150	2772.8	0.198995	0.113163	1.75848	0.078665	0.195186
AT1G18160	3014.75	0.0505806	0.109154	0.463388	0.643087	0.776517
AT1G18170	4228.55	-0.143924	0.119469	-1.20469	0.228321	0.400694
AT1G18180	44.6216	1.14006	0.414582	2.7499	0.00596143	0.0303883
AT1G18190	681.391	0.288771	0.123302	2.34197	0.0191821	0.0721301
AT1G18200	68.4338	-1.27877	0.498341	-2.56605	0.0102863	0.0454361
AT1G18210	4471.8	0.0691791	0.138265	0.500338	0.616837	0.756885
AT1G18250	111.57	2.52686	0.990123	2.55207	0.0107085	0.0469142
AT1G18260	2923.42	0.469496	0.109587	4.28423	1.83376e-05	0.000367018
AT1G18265	265.268	-0.43437	0.377249	-1.15141	0.249562	0.424758
AT1G18270	2814.27	0.0284473	0.114097	0.249326	0.803109	0.886097
AT1G18300	337.696	-1.06	0.470428	-2.25327	0.0242422	0.0848381
AT1G18320	58.5697	-0.38969	0.353997	-1.10083	0.270971	0.448727
AT1G18330	180.855	0.890121	0.696362	1.27824	0.201163	0.36817
AT1G18335	197.053	0.17034	0.149933	1.13611	0.255912	0.431681
AT1G18340	194.04	0.395215	0.1891	2.08998	0.0366195	0.113902
AT1G18350	12.7468	2.18726	1.25373	1.7446	0.0810542	0.199345
AT1G18360	950.247	0.875243	0.216369	4.04513	5.22933e-05	0.000821618
AT1G18370	103.995	1.73759	0.881972	1.97012	0.0488243	0.140181
AT1G18390	688.519	-0.880097	0.258853	-3.39999	0.000673895	0.00604354
AT1G18400	189.551	0.219588	0.577302	0.380369	0.703672	0.818314
AT1G18440	482.236	0.220199	0.247429	0.889945	0.373495	0.552201
AT1G18450	1862.11	0.107326	0.103156	1.04042	0.298144	0.477535
AT1G18460	780.663	0.270038	0.147632	1.82913	0.0673806	0.175137
AT1G18470	2220.13	-0.37331	0.109289	-3.41581	0.000635918	0.00580388
AT1G18480	888.248	-0.3976	0.133511	-2.97803	0.00290105	0.0179515
AT1G18485	1157.25	-0.181352	0.168009	-1.07942	0.2804	0.458517
AT1G18490	708.668	0.135377	0.115339	1.17373	0.240504	0.415
AT1G18500	4028.43	0.124941	0.146971	0.850107	0.395266	0.571545
AT1G18540	6077.8	-0.0721131	0.142456	-0.506214	0.612707	0.753542
AT1G18550	133.686	0.593403	0.209161	2.83707	0.00455293	0.0248639
AT1G18560	337.945	-0.0391147	0.180347	-0.216886	0.828297	0.901366
AT1G18570	2259.44	-1.97749	0.288338	-6.85823	6.97182e-12	1.69684e-09
AT1G18580	917.254	-0.0647408	0.098487	-0.657354	0.510953	0.673616
AT1G18590	2649.51	-0.121965	0.30954	-0.394019	0.693567	0.81106
AT1G18600	627.155	0.174903	0.101781	1.71842	0.0857193	0.207174
AT1G18610	430.03	0.321139	0.180431	1.77985	0.0751011	0.189263
AT1G18620	2115.07	-0.065929	0.709769	-0.0928881	0.925992	0.958504
AT1G18630	443.039	-0.592133	0.153213	-3.86476	0.000111199	0.00152162
AT1G18640	1006.17	0.276406	0.19862	1.39163	0.164034	0.321634
AT1G18650	455.401	0.821738	0.296211	2.77417	0.00553434	0.0288204
AT1G18660	2640.16	-0.293587	0.137848	-2.1298	0.0331885	0.106404
AT1G18670	588.123	0.20007	0.393443	0.50851	0.611096	0.752664
AT1G18680	360.303	-0.152044	0.190675	-0.797399	0.425219	0.598933
AT1G18690	414.611	-0.260297	0.133247	-1.9535	0.0507608	0.143772
AT1G18700	1454.95	-0.154335	0.11436	-1.34956	0.177158	0.338558
AT1G18710	782.904	-1.86069	0.533544	-3.48743	0.000487695	0.00474513
AT1G18720	5392.37	-0.29212	0.12078	-2.41861	0.0155801	0.0621208
AT1G18730	6165.94	-0.0945041	0.122412	-0.772016	0.440105	0.612198
AT1G18740	1734.32	-1.74764	0.328008	-5.32804	9.92771e-08	5.3207e-06
AT1G18750	309.427	-0.667405	0.251569	-2.65297	0.00797875	0.0377586
AT1G18773	198.273	-0.214557	0.282275	-0.760097	0.447196	0.618244
AT1G18800	1348.75	-0.247123	0.138926	-1.77881	0.075271	0.189526
AT1G18810	372.955	0.747424	0.278615	2.68264	0.00730427	0.0352145
AT1G18830	11.5235	-1.15827	0.981571	-1.18002	0.237992	0.41197
AT1G18840	750.504	1.05018	0.259171	4.0521	5.07604e-05	0.000801449
AT1G18850	411.246	-0.319813	0.219056	-1.45996	0.144301	0.294649
AT1G18870	289.39	1.5592	0.331969	4.69683	2.64236e-06	8.19441e-05
AT1G18880	491.182	0.0490954	0.18117	0.270991	0.786398	0.875621
AT1G18890	1558.28	-0.5277	0.185626	-2.84281	0.00447171	0.024606
AT1G18900	1082.28	-0.403739	0.150698	-2.67913	0.00738141	0.0355107
AT1G18910	348.628	0.0506704	0.160944	0.314832	0.752889	0.853431
AT1G18940	64.9433	0.33228	0.299839	1.10819	0.267778	0.445131
AT1G18950	1497.95	0.108089	0.101282	1.06721	0.285877	0.464363
AT1G18990	14.3334	-1.83247	1.07654	-1.7022	0.0887184	0.212156
AT1G19000	12718.7	-0.107808	0.173934	-0.619824	0.535374	0.694028
AT1G19010	295.622	-0.467844	0.194007	-2.41148	0.0158881	0.0630165
AT1G19020	558.898	-1.64502	0.295253	-5.57156	2.52474e-08	1.71002e-06
AT1G19025	119.619	0.221995	0.243181	0.91288	0.361305	0.540663
AT1G19050	377.105	0.793761	0.574361	1.38199	0.166975	0.325252
AT1G19070	25.8079	0.0107855	0.418652	0.0257625	0.979447	0.988308
AT1G19080	348.736	-0.300077	0.196329	-1.52844	0.126404	0.270172
AT1G19100	455.28	0.137491	0.133305	1.0314	0.302353	0.481797
AT1G19110	2111.1	0.279462	0.100822	2.77185	0.00557387	0.0289354
AT1G19120	710.88	-0.247052	0.116949	-2.11248	0.0346455	0.109564
AT1G19130	1697.09	-0.0478185	0.138456	-0.345369	0.729817	0.837462
AT1G19140	977.398	-0.308109	0.285056	-1.08087	0.279755	0.457889
AT1G19150	6393.62	0.00629969	0.213476	0.02951	0.976458	0.986944
AT1G19160	9.86903	0.95139	1.06374	0.894378	0.371119	0.549952
AT1G19170	715.041	0.414971	0.122009	3.40116	0.000671003	0.00602996
AT1G19180	1607.56	-1.3928	0.52566	-2.64963	0.00805811	0.0380782
AT1G19190	13.6999	-0.100303	0.589136	-0.170255	0.864809	0.923184
AT1G19200	79.5829	-1.48143	0.499884	-2.96355	0.00304113	0.0185859
AT1G19220	684.162	-0.304079	0.150574	-2.01947	0.043438	0.128818
AT1G19230	10.885	-2.61776	0.998552	-2.62155	0.00875303	0.0404756
AT1G19240	491.427	-0.193939	0.171763	-1.12911	0.258854	0.435197
AT1G19270	1023.94	-0.200784	0.170098	-1.1804	0.237839	0.411817
AT1G19290	484.523	-0.0755066	0.146857	-0.514151	0.607146	0.749138
AT1G19300	1594.17	0.887624	0.161657	5.49079	4.00151e-08	2.49855e-06
AT1G19310	1321.33	0.0570949	0.130283	0.438237	0.661214	0.788959
AT1G19330	762.31	0.575188	0.1844	3.11924	0.00181317	0.0127351
AT1G19340	307.762	0.255717	0.210232	1.21636	0.223849	0.395809
AT1G19350	9423.08	0.040206	0.150462	0.267217	0.789302	0.877331
AT1G19360	1462.98	0.0804563	0.139165	0.578136	0.563172	0.715376
AT1G19370	1211.47	0.358488	0.12202	2.93793	0.0033041	0.0197305
AT1G19380	535.911	-0.859719	0.494125	-1.73988	0.0818797	0.200668
AT1G19394	22.174	0.924471	0.812392	1.13796	0.255136	0.431013
AT1G19396	126.638	-0.249391	0.324792	-0.767846	0.442578	0.614015
AT1G19397	135.193	-0.19436	0.297227	-0.653911	0.513169	0.675277
AT1G19400	2737.96	-0.473899	0.204088	-2.32203	0.0202313	0.074807
AT1G19430	1207.3	0.140873	0.154035	0.914552	0.360427	0.539725
AT1G19440	1107.71	0.232625	0.374346	0.621419	0.534324	0.693245
AT1G19450	619.728	-0.0688755	0.39923	-0.172521	0.863028	0.922206
AT1G19480	321.818	0.345176	0.193412	1.78467	0.0743152	0.187921
AT1G19485	1202.96	-0.0505362	0.0950164	-0.531868	0.594818	0.740393
AT1G19490	67.0825	0.342579	0.490628	0.698245	0.485024	0.652493
AT1G19510	220.714	-2.15136	0.408577	-5.26549	1.39813e-07	7.19349e-06
AT1G19520	1069.06	0.336379	0.137534	2.44578	0.014454	0.058612
AT1G19530	13.5266	-0.888972	1.14813	-0.774277	0.438767	0.611327
AT1G19540	45.6417	-0.798301	0.588586	-1.3563	0.175003	0.33587
AT1G19570	13528.8	0.326906	0.318219	1.0273	0.304281	0.483751
AT1G19580	1334.31	0.349705	0.11637	3.0051	0.00265492	0.0168279
AT1G19600	1796.87	-0.462484	0.132952	-3.47857	0.000504087	0.00487512
AT1G19610	24.6256	-0.458007	1.23069	-0.372155	0.709778	0.822632
AT1G19620	56.7862	1.81542	0.798864	2.27251	0.023056	0.0820669
AT1G19630	120.653	-0.0472213	0.342391	-0.137916	0.890307	0.937899
AT1G19640	293.568	0.288295	0.427954	0.673658	0.500529	0.664658
AT1G19650	1292.53	-0.386391	0.227818	-1.69605	0.0898768	0.21382
AT1G19660	9674	-0.511663	0.193515	-2.64404	0.00819218	0.038489
AT1G19670	7570.35	0.201632	0.478444	0.421433	0.673439	0.797681
AT1G19680	1780.67	-0.32319	0.10159	-3.18131	0.00146611	0.0108889
AT1G19690	575.442	0.180498	0.15522	1.16285	0.244889	0.419895
AT1G19700	1489.87	-0.166299	0.272031	-0.611324	0.540985	0.698552
AT1G19710	790.763	0.0295944	0.188141	0.157299	0.875009	0.929678
AT1G19715	3457.4	-0.266771	0.161735	-1.64944	0.0990582	0.228534
AT1G19720	2648.75	0.0299869	0.140718	0.213099	0.831249	0.903302
AT1G19730	311.521	-0.646734	0.220892	-2.92783	0.00341339	0.0202436
AT1G19740	6595.95	-0.0257656	0.167058	-0.154231	0.877428	0.930769
AT1G19750	14.3492	-1.55363	0.642154	-2.4194	0.0155462	0.0620239
AT1G19770	4420.8	-0.440457	0.185908	-2.36923	0.0178254	0.0685653
AT1G19800	1325.44	0.178126	0.0936563	1.90192	0.0571821	0.156359
AT1G19835	4008.35	0.203296	0.343001	0.592698	0.553383	0.707641
AT1G19840	35.9005	0.772292	0.844218	0.914802	0.360296	0.539632
AT1G19850	737.354	0.0741172	0.287617	0.257694	0.796643	0.88168
AT1G19860	846.351	-0.0426559	0.185502	-0.229949	0.818132	0.895126
AT1G19870	2718.44	0.207637	0.0921327	2.25368	0.0242166	0.0847976
AT1G19880	1907.42	0.24869	0.111429	2.23183	0.0256261	0.0884958
AT1G19910	8159.49	-0.0605765	0.102213	-0.59265	0.553415	0.707641
AT1G19920	3752.52	0.255519	0.14209	1.79829	0.0721311	0.184212
AT1G19940	64.8974	2.93117	0.772524	3.79428	0.000148072	0.00187707
AT1G19950	313.484	1.31273	0.2844	4.6158	3.91586e-06	0.00011127
AT1G19960	18300.4	-0.118462	0.243908	-0.485682	0.627193	0.764435
AT1G19970	140.948	0.967365	0.290309	3.33219	0.000861661	0.00726295
AT1G19980	116.041	0.132806	0.192037	0.691566	0.48921	0.655747
AT1G19990	177.349	-0.136491	0.217074	-0.628777	0.529495	0.689298
AT1G20010	10600.6	0.781587	0.286691	2.72623	0.00640623	0.0319632
AT1G20020	57646.2	0.149023	0.142931	1.04262	0.297123	0.476493
AT1G20030	172.67	-0.0247432	0.515746	-0.0479755	0.961736	0.979556
AT1G20050	2437.14	0.0914937	0.0867221	1.05502	0.291415	0.470114
AT1G20060	61.4717	1.70255	0.403865	4.21564	2.49072e-05	0.000465658
AT1G20070	500.682	0.181349	0.554284	0.327177	0.743534	0.846991
AT1G20080	7.27412	2.12158	1.15611	1.8351	0.0664909	0.173455
AT1G20090	1707.69	-0.903207	0.368692	-2.44976	0.0142951	0.0581263
AT1G20100	1598.24	-0.296232	0.135286	-2.18967	0.0285484	0.0956348
AT1G20110	4333.7	0.220682	0.114956	1.9197	0.054896	0.151895
AT1G20120	38.7413	-0.95266	0.449989	-2.11707	0.0342535	0.108842
AT1G20140	518.978	-0.0912195	0.18423	-0.495138	0.620502	0.759643
AT1G20160	1065.58	0.754806	0.325495	2.31895	0.0203979	0.0752146
AT1G20190	1306.2	2.35963	0.565852	4.17005	3.04532e-05	0.000541534
AT1G20200	2603.84	0.27274	0.15646	1.7432	0.0812995	0.199744
AT1G20220	2638.94	0.296664	0.238977	1.24139	0.21446	0.384395
AT1G20225	1727.38	-0.214888	0.128191	-1.67631	0.0936783	0.220201
AT1G20230	136.059	-0.188984	0.344564	-0.548473	0.583367	0.731351
AT1G20260	9493.61	0.36632	0.0755986	4.8456	1.26231e-06	4.54063e-05
AT1G20270	577.412	0.12484	0.112514	1.10955	0.267191	0.444506
AT1G20300	561.864	0.0932393	0.121411	0.767965	0.442508	0.613961
AT1G20310	29.5405	-1.84411	0.793034	-2.32539	0.0200514	0.0743697
AT1G20330	5381.83	-0.510153	0.437219	-1.16681	0.243286	0.417909
AT1G20340	209542	0.45469	0.218243	2.08341	0.0372141	0.115343
AT1G20350	97.1928	-0.611342	0.471688	-1.29607	0.19495	0.360215
AT1G20370	671.925	0.281743	0.155352	1.81358	0.0697426	0.179775
AT1G20380	207.162	0.27746	0.243601	1.13899	0.254707	0.430645
AT1G20410	653.54	0.313793	0.187732	1.6715	0.0946238	0.22175
AT1G20430	570.341	-0.20731	0.130932	-1.58334	0.113343	0.250727
AT1G20440	36245.2	-0.434865	0.364143	-1.19421	0.232394	0.405555
AT1G20450	27835.2	0.302758	0.277887	1.0895	0.275934	0.45432
AT1G20460	346.027	-0.404598	0.143455	-2.82038	0.00479661	0.025858
AT1G20470	51.8845	-0.963306	0.844489	-1.1407	0.253996	0.429915
AT1G20480	29.2671	2.26647	0.638353	3.55051	0.000384492	0.0039334
AT1G20490	89.0235	0.351184	0.401373	0.874957	0.381597	0.559256
AT1G20510	6194.23	0.0210142	0.197462	0.106421	0.915248	0.95129
AT1G20530	73.8431	0.239075	0.382845	0.624468	0.53232	0.691657
AT1G20540	645.543	0.0782592	0.168608	0.46415	0.642541	0.776182
AT1G20550	191.913	-0.130178	0.201766	-0.645194	0.518802	0.680177
AT1G20560	1373.74	0.0582287	0.115875	0.502512	0.615307	0.755681
AT1G20570	33.9867	0.411796	0.42941	0.958981	0.337568	0.517226
AT1G20575	641.765	-0.0793338	0.153034	-0.518405	0.604176	0.746906
AT1G20580	1906.16	0.0148301	0.0983149	0.150843	0.8801	0.932297
AT1G20610	54.8512	1.59527	0.507771	3.14171	0.00167964	0.0120427
AT1G20620	212853	0.40908	0.251886	1.62407	0.104361	0.236776
AT1G20630	3474.02	0.141619	0.174575	0.811222	0.417238	0.591491
AT1G20640	1067.12	0.12209	0.193288	0.631648	0.527617	0.68778
AT1G20650	1066.79	0.0676784	0.199277	0.339619	0.734143	0.840029
AT1G20670	1050.07	0.327724	0.111236	2.94619	0.00321711	0.0193669
AT1G20693	11994.1	-0.263393	0.152506	-1.7271	0.0841492	0.204508
AT1G20696	9183.93	-0.0772997	0.116823	-0.661681	0.508176	0.671535
AT1G20720	167.011	1.89639	0.527428	3.59555	0.000323708	0.00345826
AT1G20760	2808.86	0.239848	0.101232	2.36928	0.0178228	0.0685653
AT1G20770	1032.66	0.32389	0.111434	2.90657	0.00365418	0.0212271
AT1G20780	2506.32	-0.45484	0.316266	-1.43816	0.150389	0.302661
AT1G20810	1990.58	-0.257859	0.1128	-2.28599	0.0222549	0.0800942
AT1G20816	166.97	-0.669879	0.194979	-3.43565	0.000591142	0.00549796
AT1G20823	988.415	-0.418991	0.275847	-1.51893	0.128781	0.273662
AT1G20830	949.239	0.189497	0.11883	1.59468	0.110783	0.246849
AT1G20840	3733.66	0.961168	0.238308	4.0333	5.49984e-05	0.000851636
AT1G20850	1084.44	1.69331	0.692919	2.44373	0.0145362	0.0588712
AT1G20870	35.6815	2.2531	0.781099	2.88453	0.00391999	0.0224162
AT1G20880	820.81	-0.370133	0.195436	-1.89389	0.05824	0.158265
AT1G20890	283.505	-0.0680595	0.127636	-0.53323	0.593874	0.73986
AT1G20910	470.233	-0.00841098	0.212579	-0.0395664	0.968439	0.982442
AT1G20920	5817.19	0.160965	0.114261	1.40875	0.15891	0.314818
AT1G20930	80.2577	0.590616	0.362261	1.63036	0.103025	0.234545
AT1G20950	2121.77	0.709408	0.178519	3.97384	7.07218e-05	0.00106353
AT1G20960	10057	0.272455	0.101868	2.67459	0.00748214	0.0359016
AT1G20970	4094.26	-0.113844	0.328134	-0.346944	0.728634	0.836552
AT1G20980	5378.7	-0.196739	0.0799314	-2.46135	0.0138417	0.0567101
AT1G21000	3024.94	-0.998425	0.478389	-2.08706	0.036883	0.114537
AT1G21010	352.645	-0.0156388	0.327349	-0.047774	0.961896	0.979556
AT1G21050	383.099	-0.234654	0.431573	-0.543718	0.586636	0.734208
AT1G21060	240.222	0.718675	0.37257	1.92897	0.053735	0.149713
AT1G21065	5237.83	-0.219777	0.107185	-2.05044	0.0403214	0.122071
AT1G21070	120.254	1.30577	0.460921	2.83296	0.00461187	0.025136
AT1G21080	2418.47	-0.185696	0.105832	-1.75463	0.0793224	0.196387
AT1G21090	101.669	0.845609	0.297927	2.83831	0.00453537	0.0247961
AT1G21100	282.568	-2.06424	0.379476	-5.43972	5.33654e-08	3.20757e-06
AT1G21110	88.7382	0.152212	0.621673	0.244843	0.806578	0.888502
AT1G21120	167.265	1.59777	0.687483	2.32409	0.0201206	0.0745405
AT1G21130	17142.7	-0.661615	0.174126	-3.79964	0.000144907	0.00184422
AT1G21140	54.938	-0.309414	0.658318	-0.470007	0.63835	0.773201
AT1G21150	69.165	0.292298	0.273188	1.06995	0.28464	0.463055
AT1G21160	1891.38	-0.0848461	0.0836957	-1.01375	0.310704	0.490389
AT1G21170	1092.13	0.457156	0.116301	3.93079	8.46659e-05	0.00122638
AT1G21190	1015.47	-0.276032	0.175265	-1.57494	0.115271	0.254031
AT1G21200	578.171	0.0252214	0.187713	0.134361	0.893117	0.93896
AT1G21210	18.8302	-1.01834	0.599614	-1.69833	0.0894447	0.21316
AT1G21240	287.192	-0.937149	0.464358	-2.01816	0.0435747	0.129065
AT1G21250	35573.2	0.192856	0.265142	0.727369	0.467	0.636905
AT1G21270	10178.3	-0.00823634	0.349573	-0.0235611	0.981203	0.989097
AT1G21280	239.195	-0.211433	0.208798	-1.01262	0.311241	0.490939
AT1G21310	1774.01	-0.610728	0.850649	-0.717956	0.472785	0.641891
AT1G21313	7.41233	-0.430178	1.51633	-0.283697	0.776642	0.869173
AT1G21320	9.33252	-0.382245	1.07451	-0.355738	0.722037	0.831502
AT1G21326	24.8742	-1.39945	0.643682	-2.17414	0.029695	0.0985166
AT1G21350	1062.29	-0.0407272	0.161855	-0.251628	0.801329	0.884954
AT1G21360	16.5069	-2.12747	0.67593	-3.14747	0.00164688	0.0118818
AT1G21370	556.59	0.119608	0.149837	0.798254	0.424723	0.598365
AT1G21380	2444.93	0.164412	0.124382	1.32183	0.186224	0.349786
AT1G21390	234.786	-0.0915529	0.164107	-0.557884	0.576923	0.72634
AT1G21400	2590.69	0.103454	0.240879	0.429484	0.667571	0.79326
AT1G21410	777.53	-0.525888	0.347635	-1.51276	0.130341	0.275542
AT1G21440	4566.57	-0.208888	0.29719	-0.702877	0.482132	0.649887
AT1G21450	1244.08	-0.32202	0.180805	-1.78104	0.0749057	0.189012
AT1G21460	441.851	0.243826	0.342009	0.712923	0.475894	0.64443
AT1G21470	10.1934	1.13401	0.966183	1.1737	0.240517	0.415
AT1G21480	474.535	0.0534764	0.189856	0.281669	0.778197	0.870452
AT1G21500	4770.05	1.12152	0.396091	2.83147	0.0046335	0.0252254
AT1G21510	9.31986	-0.761428	1.08104	-0.704351	0.481214	0.649269
AT1G21520	1195.88	0.399281	0.451479	0.884385	0.376488	0.554374
AT1G21540	441.692	0.713415	0.256562	2.78068	0.00542456	0.0283712
AT1G21550	318.044	-2.56541	0.626793	-4.09291	4.25994e-05	0.000695357
AT1G21560	817.38	-0.217519	0.146483	-1.48495	0.137558	0.285462
AT1G21580	7043.27	0.121729	0.0993532	1.22522	0.220493	0.391694
AT1G21590	5357.44	0.466116	0.163664	2.84801	0.00439929	0.0243558
AT1G21600	6736.08	-0.363099	0.16333	-2.22309	0.0262095	0.0898358
AT1G21610	1607.44	-0.0954843	0.0985921	-0.968478	0.332806	0.512749
AT1G21630	6105.55	0.21843	0.0929559	2.34982	0.0187825	0.0710266
AT1G21640	3117.06	0.108652	0.118919	0.913668	0.360891	0.540231
AT1G21650	1071.44	0.0227146	0.129856	0.174922	0.861141	0.920949
AT1G21651	693.025	-0.0986945	0.145589	-0.677896	0.497838	0.662251
AT1G21660	1709.23	0.439801	0.108978	4.03567	5.44457e-05	0.000845794
AT1G21670	2261.53	-0.194328	0.183571	-1.0586	0.289782	0.468392
AT1G21680	20435.1	0.0572424	0.320019	0.178872	0.858039	0.919166
AT1G21690	670.42	0.127417	0.166954	0.763188	0.445351	0.616798
AT1G21695	15.2988	-0.804932	0.645958	-1.24611	0.212725	0.382117
AT1G21700	1394.97	0.193937	0.0819244	2.36727	0.01792	0.0688125
AT1G21710	508.25	-0.0738939	0.107042	-0.690328	0.489988	0.65647
AT1G21720	2433.15	0.2022	0.137183	1.47394	0.140497	0.289085
AT1G21730	737.906	0.486066	0.175253	2.77351	0.00554545	0.0288549
AT1G21740	59.8627	0.524159	0.519429	1.00911	0.312923	0.492349
AT1G21750	6552.81	0.528808	0.176218	3.00088	0.00269203	0.0169739
AT1G21760	1064.85	-0.0604824	0.132911	-0.45506	0.649066	0.78092
AT1G21770	5148.46	-0.116694	0.127064	-0.91839	0.358415	0.537685
AT1G21780	2213.27	-0.319608	0.12011	-2.66096	0.00779192	0.0370654
AT1G21790	672.098	0.228743	0.183154	1.24892	0.211696	0.380926
AT1G21810	42.3046	1.91405	0.730535	2.62006	0.00879131	0.0405692
AT1G21830	567.925	0.0115226	0.370786	0.0310762	0.975209	0.986147
AT1G21840	127.309	-0.481074	0.317397	-1.51568	0.129599	0.274816
AT1G21880	762.189	0.739684	0.277608	2.66449	0.00771054	0.0367294
AT1G21900	1297.54	-0.151332	0.134726	-1.12326	0.261327	0.438016
AT1G21910	1230.37	-5.99947	1.04138	-5.76107	8.35827e-09	6.77581e-07
AT1G21920	1644.68	-1.0638	0.235815	-4.51117	6.44705e-06	0.000163241
AT1G21930	553.327	0.0817497	0.226949	0.360212	0.718688	0.828882
AT1G21980	1696.1	0.71654	0.201229	3.56082	0.000369698	0.00382259
AT1G22020	1234.01	-0.179775	0.0914074	-1.96674	0.0492128	0.140752
AT1G22030	121.673	0.704406	0.517922	1.36006	0.17381	0.334179
AT1G22040	679.054	0.128129	0.16269	0.787567	0.43095	0.604057
AT1G22050	307.193	-0.939678	0.152826	-6.14867	7.81352e-10	9.08157e-08
AT1G22060	3257.64	0.433182	0.150867	2.87128	0.0040881	0.0231443
AT1G22065	21.0181	-1.27572	0.590869	-2.15906	0.0308454	0.101118
AT1G22070	4189.22	-0.150079	0.194045	-0.773424	0.439272	0.611516
AT1G22110	20.8485	-2.00349	0.934	-2.14507	0.0319474	0.103526
AT1G22140	1190.21	-0.47339	0.161172	-2.93718	0.0033121	0.01976
AT1G22160	1106.87	0.00281451	0.439114	0.00640952	0.994886	0.99716
AT1G22170	102.228	0.889331	0.36038	2.46776	0.0135962	0.0560286
AT1G22180	569.902	-0.724893	0.167431	-4.3295	1.49445e-05	0.000315469
AT1G22190	4066.02	-2.49793	0.423364	-5.90018	3.63098e-09	3.36808e-07
AT1G22200	1537.8	0.103485	0.106813	0.968837	0.332627	0.512596
AT1G22230	65.618	-0.391318	0.428676	-0.912853	0.36132	0.540663
AT1G22250	147.547	2.39925	0.531654	4.5128	6.39779e-06	0.000162206
AT1G22260	41.7459	1.16335	0.764489	1.52174	0.128075	0.272657
AT1G22270	1144.39	-0.00321918	0.115068	-0.0279763	0.977681	0.987536
AT1G22275	61.4826	-0.298934	0.315408	-0.94777	0.343247	0.523013
AT1G22280	3329.25	-0.615244	0.189815	-3.24127	0.00118997	0.0092802
AT1G22300	9973.13	0.321497	0.1099	2.92535	0.00344066	0.0203382
AT1G22310	479.828	-0.304485	0.103272	-2.94838	0.0031944	0.0192903
AT1G22330	347.582	0.75347	0.863263	0.872816	0.382763	0.560237
AT1G22340	103.757	-0.179296	0.437851	-0.40949	0.68218	0.803584
AT1G22360	2156.52	-0.454	0.185467	-2.44787	0.0143703	0.0583582
AT1G22370	2005.52	-0.628612	0.341111	-1.84284	0.0653531	0.171181
AT1G22380	71.3623	-0.989297	0.513213	-1.92765	0.0538983	0.149935
AT1G22400	411.694	-1.26054	0.459292	-2.74453	0.00605971	0.0307512
AT1G22410	5167.04	1.06479	0.211342	5.03823	4.69863e-07	1.97077e-05
AT1G22430	1487.13	-0.122109	0.157522	-0.775185	0.43823	0.611028
AT1G22450	3193.36	0.269737	0.0899968	2.99718	0.00272486	0.0171193
AT1G22470	9.60483	-2.17029	1.60441	-1.3527	0.176151	0.337346
AT1G22490	106.352	-0.696308	0.403425	-1.72599	0.0843495	0.204812
AT1G22500	575.081	-2.61361	0.599471	-4.35987	1.30141e-05	0.000282445
AT1G22510	612.048	-0.66763	0.202886	-3.29066	0.000999539	0.00810639
AT1G22520	820.534	0.159657	0.152158	1.04928	0.29405	0.47306
AT1G22530	8556.91	-1.80295	0.571713	-3.15359	0.00161278	0.0116718
AT1G22540	865.604	0.569164	0.190686	2.98481	0.0028375	0.0176603
AT1G22550	100.586	1.06475	0.517757	2.05646	0.0397381	0.120817
AT1G22570	1135.27	-1.88442	0.512331	-3.67814	0.000234943	0.0026918
AT1G22590	756.229	-0.386281	0.201314	-1.9188	0.0550098	0.152144
AT1G22610	3062.05	0.649858	0.203959	3.18622	0.00144143	0.0107296
AT1G22620	2149.16	0.0037462	0.09305	0.0402601	0.967886	0.982087
AT1G22630	1740.27	-0.811684	0.233737	-3.47264	0.000515366	0.0049544
AT1G22640	615.701	0.192898	0.342141	0.563798	0.572891	0.723104
AT1G22650	1079.77	0.0175192	0.178134	0.0983485	0.921656	0.955551
AT1G22660	463.869	0.380499	0.143993	2.64249	0.0082299	0.0386063
AT1G22690	663.06	0.84814	0.473006	1.79308	0.0729596	0.185559
AT1G22700	3434.29	-0.12682	0.0858432	-1.47735	0.139583	0.287879
AT1G22710	17194	-0.126613	0.161152	-0.785674	0.432059	0.605182
AT1G22730	1702.99	-0.163588	0.113987	-1.43515	0.151244	0.303964
AT1G22740	1106.14	-0.885023	0.323795	-2.73328	0.00627072	0.0314579
AT1G22750	1440.92	-0.141471	0.177474	-0.797136	0.425372	0.599104
AT1G22770	3090.05	0.755349	0.399971	1.88851	0.0589576	0.159608
AT1G22780	2562.45	-0.111096	0.166198	-0.668454	0.503844	0.667515
AT1G22790	960.952	0.216172	0.142133	1.52092	0.128281	0.273034
AT1G22800	526.102	0.254769	0.123989	2.05477	0.039901	0.12116
AT1G22830	333.073	-0.628131	0.210203	-2.98822	0.00280609	0.0175213
AT1G22840	3477.27	0.0188465	0.138212	0.13636	0.891537	0.938066
AT1G22850	6083.58	-0.312691	0.202407	-1.54486	0.12238	0.264204
AT1G22860	961.853	0.143538	0.0919055	1.5618	0.118335	0.258363
AT1G22870	1182.9	-0.106766	0.11969	-0.89202	0.372382	0.551062
AT1G22880	10.3717	-1.03979	0.964207	-1.07838	0.280862	0.459039
AT1G22882	2176.98	-1.45925	0.35553	-4.10445	4.05284e-05	0.000672939
AT1G22885	475.329	-0.359437	0.31585	-1.138	0.255121	0.431013
AT1G22890	537.561	-0.92802	0.403483	-2.30002	0.0214469	0.0780895
AT1G22900	202.814	0.329187	0.268193	1.22743	0.219662	0.390758
AT1G22910	1223.96	0.290321	0.169292	1.71491	0.0863624	0.208181
AT1G22920	1707.77	0.0236436	0.140089	0.168775	0.865973	0.924008
AT1G22930	11465.8	-0.367007	0.212917	-1.72371	0.0847607	0.205397
AT1G22940	1230.61	-0.05433	0.132851	-0.408954	0.682574	0.803694
AT1G22950	806.794	-0.0472221	0.179498	-0.263078	0.79249	0.879402
AT1G22960	314.881	-0.377156	0.214801	-1.75584	0.0791156	0.195951
AT1G22970	564.563	-0.131543	0.12929	-1.01742	0.308953	0.488482
AT1G22980	7.39318	0.391865	0.978302	0.400556	0.688747	0.807773
AT1G22985	200.709	0.185059	0.238956	0.774447	0.438666	0.611327
AT1G22990	9.66339	-1.83135	1.623	-1.12838	0.259161	0.4356
AT1G23000	26.1907	1.34743	0.807556	1.66853	0.0952097	0.222826
AT1G23010	128.571	-0.173611	0.312532	-0.555499	0.578553	0.727822
AT1G23020	3707.78	-1.03157	0.602771	-1.71138	0.0870102	0.209376
AT1G23030	1591.57	-1.35507	0.436602	-3.10367	0.00191137	0.0132416
AT1G23040	451.613	-1.22498	0.384334	-3.18727	0.00143621	0.0106948
AT1G23050	101.225	-1.40365	0.385508	-3.64103	0.000271544	0.00302144
AT1G23060	64.7504	1.46212	0.501019	2.91828	0.00351963	0.0206909
AT1G23080	5352.34	0.996246	0.278713	3.57445	0.000350963	0.00368015
AT1G23090	2376.19	-0.247546	0.226805	-1.09145	0.275076	0.453307
AT1G23100	170.067	-0.202982	0.193174	-1.05077	0.293362	0.472229
AT1G23110	103.509	-4.59293	1.09758	-4.18459	2.85681e-05	0.000514173
AT1G23120	26.9091	-1.89582	0.75018	-2.52715	0.0114991	0.0495341
AT1G23130	84975.6	-0.395611	0.206764	-1.91334	0.0557039	0.153514
AT1G23140	467.88	-1.17789	0.364452	-3.23194	0.00122951	0.00949649
AT1G23150	72.6702	-0.597232	0.502395	-1.18877	0.23453	0.40799
AT1G23170	463.5	1.19102	0.314944	3.78168	0.000155773	0.00195416
AT1G23180	1651.08	0.195073	0.134409	1.45134	0.146684	0.297794
AT1G23190	5145	0.450764	0.102252	4.40837	1.04153e-05	0.000235307
AT1G23200	239.49	0.378339	0.295431	1.28064	0.200321	0.367151
AT1G23205	119.174	-0.0437732	0.434595	-0.100722	0.919771	0.954449
AT1G23220	578.946	-0.262762	0.121367	-2.16502	0.030386	0.100029
AT1G23230	2531.91	0.171773	0.127269	1.34968	0.177119	0.338518
AT1G23260	1094.89	0.103368	0.126462	0.817387	0.413707	0.58781
AT1G23280	1092.47	-0.168342	0.194088	-0.86735	0.38575	0.563155
AT1G23290	6931.49	0.0210111	0.169118	0.12424	0.901126	0.943217
AT1G23300	8.87075	-0.111526	0.960962	-0.116057	0.907607	0.947164
AT1G23310	76811.1	-0.433297	0.0959624	-4.51528	6.3233e-06	0.000160812
AT1G23330	577.552	-0.233135	0.192823	-1.20907	0.226638	0.398682
AT1G23340	105.358	0.617156	0.527837	1.16922	0.242316	0.416986
AT1G23360	1054.4	-0.254272	0.0870192	-2.92202	0.00347771	0.0205007
AT1G23380	12.733	-0.759872	0.790254	-0.961554	0.336274	0.515972
AT1G23390	9646.42	-0.491583	0.455633	-1.0789	0.280632	0.45874
AT1G23400	3764.24	0.0592294	0.115308	0.513665	0.607487	0.749367
AT1G23410	28.6563	-0.0334679	0.870291	-0.038456	0.969324	0.98302
AT1G23440	1798.67	-0.351485	0.118091	-2.9764	0.00291655	0.0180339
AT1G23450	32.0297	0.0216112	0.486517	0.0444202	0.964569	0.980475
AT1G23460	342.242	1.0326	0.46968	2.19851	0.0279128	0.0940206
AT1G23465	31.777	0.696711	0.504533	1.3809	0.167309	0.325611
AT1G23480	510.74	-0.826353	0.598477	-1.38076	0.167353	0.325625
AT1G23490	11361.3	0.148697	0.120728	1.23167	0.218072	0.389042
AT1G23530	223.065	-0.0434061	0.227092	-0.191139	0.848416	0.913723
AT1G23540	15.3021	-0.539798	0.882886	-0.611401	0.540934	0.698552
AT1G23550	100.69	-0.409612	0.46878	-0.873782	0.382237	0.559933
AT1G23560	14.0379	0.107096	0.816709	0.131131	0.895672	0.940416
AT1G23710	952.691	-0.474954	0.331598	-1.43232	0.152053	0.305117
AT1G23730	631.726	-0.771414	0.229937	-3.3549	0.000793942	0.00680293
AT1G23740	4484.82	-0.048397	0.218991	-0.221	0.825092	0.89955
AT1G23750	290.955	0.776062	0.300054	2.58641	0.00969819	0.0435054
AT1G23760	30.079	-0.441654	0.61954	-0.712873	0.475924	0.64443
AT1G23780	1814.4	-0.0392602	0.142405	-0.275694	0.782783	0.87354
AT1G23790	21.5957	2.00501	0.955096	2.09928	0.0357926	0.111972
AT1G23800	279.717	1.00209	0.616614	1.62514	0.104132	0.236367
AT1G23820	5048.17	-0.0831739	0.0722814	-1.1507	0.249857	0.425222
AT1G23830	256.812	0.0507752	0.159249	0.318842	0.749846	0.851382
AT1G23840	418.101	-0.310444	0.19433	-1.59751	0.110152	0.24598
AT1G23850	101.896	-0.10796	0.373342	-0.289173	0.772449	0.866591
AT1G23860	1446.8	-0.0844498	0.105718	-0.798825	0.424392	0.59803
AT1G23870	993.087	-2.37043	0.421571	-5.62284	1.87841e-08	1.35738e-06
AT1G23880	106.605	1.03428	0.359472	2.87721	0.00401205	0.0228276
AT1G23890	192.442	-0.0067812	0.20267	-0.0334594	0.973308	0.984844
AT1G23900	2878.89	0.151395	0.0945126	1.60185	0.109189	0.244494
AT1G23935	80.8708	-0.342488	0.522358	-0.655658	0.512044	0.674389
AT1G23950	1504.67	-0.023274	0.142907	-0.162861	0.870628	0.926525
AT1G23960	1359.62	-0.176816	0.14576	-1.21306	0.225106	0.396952
AT1G23965	16.8848	3.14713	1.11366	2.82594	0.00471428	0.025557
AT1G23970	545.915	-0.398442	0.137425	-2.89935	0.00373943	0.0216143
AT1G23980	132.731	-0.216136	0.250622	-0.8624	0.388468	0.565418
AT1G24020	520.234	3.56709	0.470206	7.58622	3.29363e-14	1.62942e-11
AT1G24030	33.413	0.53822	0.928576	0.579619	0.562172	0.71467
AT1G24040	1066.18	-0.125154	0.137821	-0.908093	0.363829	0.543238
AT1G24050	2210.75	-0.0976569	0.102115	-0.956346	0.338897	0.518436
AT1G24070	234.118	-1.33554	0.655308	-2.03804	0.0415459	0.124664
AT1G24090	89.992	0.0210934	0.464781	0.0453836	0.963802	0.980066
AT1G24095	82.5108	-0.0394537	0.791707	-0.0498337	0.960255	0.978771
AT1G24100	6243.87	0.157261	0.223645	0.703172	0.481949	0.64976
AT1G24120	1409.32	0.36168	0.168652	2.14453	0.0319903	0.103578
AT1G24130	10.9349	1.55631	1.1789	1.32014	0.18679	0.350337
AT1G24140	1069.01	-1.50008	0.379576	-3.952	7.75012e-05	0.00114146
AT1G24145	615.175	-1.30755	0.426631	-3.06482	0.002178	0.0145507
AT1G24147	6606.68	-0.402301	0.2449	-1.64271	0.100442	0.230981
AT1G24148	2907.11	-0.93069	0.284666	-3.26941	0.00107773	0.00861682
AT1G24150	1015.77	-0.159701	0.343281	-0.465219	0.641775	0.775694
AT1G24160	3432.7	-0.202576	0.105809	-1.91454	0.055551	0.153268
AT1G24170	2513.67	-1.02288	0.427947	-2.3902	0.0168392	0.0657552
AT1G24180	2900.69	0.429407	0.134589	3.1905	0.00142028	0.0105925
AT1G24190	2436.07	0.199837	0.0964283	2.07239	0.0382289	0.117581
AT1G24210	63.538	-0.396907	0.328954	-1.20657	0.227596	0.399814
AT1G24240	560.99	0.132803	0.106239	1.25005	0.211282	0.380553
AT1G24260	71.6895	-1.81865	0.533386	-3.40963	0.000650508	0.00589494
AT1G24265	129.687	-0.731891	0.405529	-1.80478	0.0711089	0.182225
AT1G24267	1752.39	0.0575459	0.130089	0.442357	0.658231	0.787152
AT1G24270	8.13792	1.5627	1.06259	1.47066	0.141383	0.290444
AT1G24280	739.843	0.320226	0.33102	0.967393	0.333348	0.513215
AT1G24290	297.836	0.148678	0.18761	0.792484	0.428078	0.601642
AT1G24300	3234.72	0.245436	0.129261	1.89875	0.057597	0.157115
AT1G24310	958.48	0.0971249	0.133662	0.726646	0.467443	0.637284
AT1G24330	255.602	0.265504	0.261301	1.01609	0.309588	0.489124
AT1G24340	895.61	-0.165558	0.134298	-1.23277	0.217663	0.388563
AT1G24350	850.604	-0.284494	0.106187	-2.67918	0.00738038	0.0355107
AT1G24360	4463.5	0.509411	0.18589	2.74039	0.00613667	0.0309707
AT1G24400	588.166	-0.00492953	0.158057	-0.0311883	0.975119	0.986147
AT1G24405	11.0341	0.993643	0.960494	1.03451	0.300897	0.480389
AT1G24440	754.837	-0.175169	0.15304	-1.1446	0.252374	0.428259
AT1G24450	605.842	-0.171812	0.18569	-0.925265	0.354828	0.534014
AT1G24460	3205.26	0.348142	0.129658	2.68507	0.00725139	0.0350377
AT1G24470	223.197	-0.438561	0.368572	-1.18989	0.234089	0.407481
AT1G24480	6.36571	3.20125	1.4051	2.27831	0.022708	0.0812402
AT1G24490	1865.37	-0.11395	0.135661	-0.839961	0.40093	0.576419
AT1G24510	5483.46	0.141599	0.101745	1.39171	0.16401	0.32162
AT1G24520	5.11636	-1.78335	2.06232	-0.864728	NA	NA
AT1G24530	356.923	-1.80476	0.359533	-5.01974	5.17416e-07	2.12858e-05
AT1G24560	1842.21	0.0639179	0.1185	0.539391	0.589617	0.736574
AT1G24575	1055.37	-1.11608	0.394511	-2.82903	0.00466895	0.02537
AT1G24577	132.384	0.610616	0.433096	1.40989	0.158573	0.314418
AT1G24580	41.2795	-0.0440986	0.690399	-0.0638741	0.94907	0.972147
AT1G24600	18.4866	0.725296	0.806169	0.899682	0.36829	0.547372
AT1G24610	1210.88	0.225539	0.183905	1.22639	0.220051	0.391089
AT1G24625	1309.83	0.105125	0.185077	0.568008	0.570029	0.720731
AT1G24706	3397.89	-0.053191	0.0890869	-0.597069	0.550461	0.705729
AT1G24735	84.6451	0.62151	0.34287	1.81267	0.0698827	0.179944
AT1G24764	1482.26	0.612314	0.186565	3.28204	0.00103059	0.0083024
AT1G24793	1039.66	0.151827	0.55207	0.275014	0.783305	0.87369
AT1G24800	41.3495	-2.25379	1.22565	-1.83885	0.0659366	0.172405
AT1G24851	29.1233	0.900993	1.23447	0.729864	0.465473	0.635632
AT1G24880	12444.3	-0.164607	0.128646	-1.27954	0.200708	0.367676
AT1G24881	2294.58	0.312264	0.23954	1.3036	0.19237	0.357021
AT1G24996	48.5846	-0.42713	0.537014	-0.79538	0.426393	0.599841
AT1G25055	1641.45	-0.0720113	0.336481	-0.214013	0.830537	0.902891
AT1G25141	90.2923	0.0836023	0.382468	0.218586	0.826972	0.900632
AT1G25145	2744.18	-0.00433213	0.16933	-0.0255839	0.979589	0.988358
AT1G25150	47.9571	8.30176	1.84235	4.50606	6.6043e-06	0.000166349
AT1G25180	118.323	-0.340242	0.499391	-0.681314	0.495673	0.660646
AT1G25211	968.12	0.256053	0.159658	1.60376	0.108766	0.243845
AT1G25220	1337.64	0.261052	0.180787	1.44398	0.148744	0.300486
AT1G25230	975.561	-0.162889	0.477961	-0.340799	0.733255	0.83962
AT1G25250	518.664	0.309708	0.219097	1.41357	0.157488	0.31287
AT1G25260	1290.15	-0.127286	0.182433	-0.697717	0.485354	0.652755
AT1G25275	10212.4	-0.160246	0.150276	-1.06635	0.286267	0.46488
AT1G25277	378.196	-1.8572	0.538344	-3.44984	0.000560921	0.00527954
AT1G25280	2004.98	0.076926	0.104896	0.733357	0.463341	0.633617
AT1G25290	612.876	0.0156661	0.138334	0.113248	0.909834	0.948561
AT1G25320	310.669	0.665989	0.225891	2.94827	0.00319555	0.0192913
AT1G25350	2356.21	0.0469486	0.0900829	0.521172	0.602247	0.745477
AT1G25360	149.05	-0.20567	0.196049	-1.04907	0.294145	0.473126
AT1G25370	251.672	-0.106389	0.265673	-0.400451	0.688824	0.807815
AT1G25375	546.386	0.184535	0.139391	1.32386	0.185548	0.349095
AT1G25380	1173.98	0.105655	0.0857778	1.23173	0.218049	0.389042
AT1G25390	1923	-0.465495	0.12969	-3.58929	0.000331584	0.00352873
AT1G25400	770.19	-1.98171	0.449467	-4.40901	1.03846e-05	0.000234888
AT1G25420	961.317	-0.020366	0.107364	-0.189691	0.849551	0.914434
AT1G25422	63.3043	-0.0862294	0.69843	-0.123462	0.901741	0.943606
AT1G25425	170.671	1.03032	0.24243	4.24994	2.13823e-05	0.000412963
AT1G25440	21993.6	1.06168	0.157464	6.74233	1.55871e-11	3.45676e-09
AT1G25450	241.518	1.31694	0.646773	2.03617	0.0417332	0.125109
AT1G25470	239.844	-0.190754	0.266011	-0.717088	0.47332	0.642391
AT1G25480	511.038	0.0285714	0.201945	0.141481	0.88749	0.93631
AT1G25490	3859.52	0.425306	0.100051	4.25091	2.129e-05	0.000412418
AT1G25500	537.773	-0.771412	0.221652	-3.48029	0.000500881	0.00484897
AT1G25510	46.1843	1.85671	0.863798	2.14948	0.0315966	0.102717
AT1G25520	654.609	-0.537203	0.256018	-2.0983	0.0358784	0.112121
AT1G25530	643.285	0.597504	0.247132	2.41775	0.0156167	0.0622408
AT1G25540	1507.75	0.0558002	0.0943154	0.591634	0.554096	0.708288
AT1G25550	5450.98	-1.26411	0.356238	-3.54849	0.000387453	0.00395531
AT1G25560	9436.19	-0.96114	0.378388	-2.54009	0.0110825	0.048224
AT1G25570	1401.33	0.143789	0.102144	1.40771	0.159216	0.315165
AT1G25580	954.045	0.169284	0.194119	0.872064	0.383174	0.560667
AT1G25682	1040.4	-0.196155	0.0953267	-2.05771	0.0396175	0.120527
AT1G26090	698.188	0.0671845	0.16224	0.414105	0.678797	0.801365
AT1G26100	173.732	1.11259	0.263255	4.2263	2.37563e-05	0.000448488
AT1G26110	10003.1	0.0688739	0.103457	0.665725	0.505587	0.669007
AT1G26120	1057.43	0.197239	0.158414	1.24508	0.213101	0.382581
AT1G26130	1331.6	0.640147	0.170325	3.75839	0.000171008	0.00210154
AT1G26150	6116.45	0.483975	0.144597	3.34706	0.000816723	0.00696634
AT1G26160	1150.24	0.200285	0.132823	1.5079	0.13158	0.277181
AT1G26170	1326.58	-0.0513423	0.0919986	-0.558077	0.576792	0.726237
AT1G26180	965.454	0.0326212	0.107731	0.302803	0.76204	0.859674
AT1G26190	469.461	0.252313	0.111896	2.25489	0.0241404	0.0846537
AT1G26200	49.8479	0.8982	0.594902	1.50983	0.131087	0.276536
AT1G26210	781.333	-0.249627	0.491312	-0.508082	0.611396	0.752842
AT1G26220	1309.07	-0.26673	0.207669	-1.2844	0.199003	0.365429
AT1G26230	1590.51	-0.368587	0.265317	-1.38923	0.164762	0.322307
AT1G26260	369.658	0.145477	0.163912	0.887527	0.374795	0.553106
AT1G26270	4232.02	0.0367531	0.104086	0.353102	0.724012	0.833329
AT1G26290	25.2064	2.83329	0.724661	3.90982	9.23668e-05	0.00132009
AT1G26300	759.557	0.129387	0.149036	0.868157	0.385308	0.562908
AT1G26330	96.2661	1.70746	0.609386	2.80193	0.0050798	0.0269628
[truncated: 17,313 more rows]
