# Supplementary material for: A simple method to efficiently generate structural variation in plants
Source: PLoS Genet. 2025 Dec 18;21(12):e1011977. doi: 10.1371/journal.pgen.1011977 (PMC12725597; doi:10.1371/journal.pgen.1011977)
Supplement: S10 Table — (XLSX) [file pgen.1011977.s020.xlsx]

## Sheet: S10 Table
S10 Table: List of samples sequenced with Nanopore.
			Before Filtering			After Filtering
Sample	Description	Sequencing Details	# of Reads	Total Seq Length	N50	# of Reads	Total Seq Length	N50	% of Filtered Reads Mapped
1A_14_25	BR-like dwarf	Rapid Barcoding Kit V10; PromethION R9.4.1	253964	1689199405	11684	202458	1553292815	11477	84.39
1A_20_8	BR-like dwarf	Rapid Barcoding Kit V10; PromethION R9.4.1	393185	1716151428	8526	273066	1558503418	8573	77.83
1A_4_11	BR-like dwarf relative (non-phenotypic)	Rapid Barcoding Kit V10; PromethION R9.4.1	1043473	3997610879	6825	747574	3686192415	6931	80.53
C23_30	DMSO	Rapid Barcoding Kit V10; PromethION R9.4.1	3132807	9652457316	5070	1071919	6605000900	6643	87.63
34C_6_24	short-internode dwarf	Native Barcoding Kit V14; PromethION R10.4.1	3376000	24879687449	10387	274836	6605045655	24500	76.15
34C_7_22	short-internode dwarf	Native Barcoding Kit V14; PromethION R10.4.1	3406436	24173384563	10606	306986	6605008382	22159	75.78
34C_9_3	short-internode dwarf relative (non-phenotypic)	Native Barcoding Kit V14; PromethION R10.4.1	2880000	24596607565	13144	252256	6605006473	26759	79.49
13B_25_26	Virescent	Native Barcoding Kit V14; PromethION R10.4.1	3064000	22756544342	10994	303399	6605001028	22481	77.81
13B_46_23	Virescent	Native Barcoding Kit V14; PromethION R10.4.1	4092000	25526910559	8510	353582	6605002594	19114	73.09
13B_18_20	Virescent relative (non-phenotypic)	Native Barcoding Kit V14; PromethION R10.4.1	3470631	23667032163	9878	320401	6605005348	20954	74.06
5A_58_18	Variegated relative (green plant; makes ~25% variegated progeny)	Native Barcoding Kit V14; PromethION R10.4.1	2828000	21490998913	11103	282106	6605002341	24475	75.03
Col_9	WT Col-0	Native Barcoding Kit V14; PromethION R10.4.1	3680000	26862494205	10688	280240	6605003846	24357	76.88
C13_5	DMSO	Native Barcoding Kit V14; PromethION R10.4.1	3250494	22268765463	9961	333882	6605004352	20287	75
