# Supplementary material for: A simple method to efficiently generate structural variation in plants
Source: PLoS Genet. 2025 Dec 18;21(12):e1011977. doi: 10.1371/journal.pgen.1011977 (PMC12725597; doi:10.1371/journal.pgen.1011977)
Supplement: S11 Table — (XLSX) [file pgen.1011977.s021.xlsx]

## Sheet: S11 Table
S11 Table: Structural variants identified using Nanopore long-read data.
Start Chromosome	Start Position	Type	End Chromosome	End Position	Length	1A_20_8 (BR-like dwarf)	1A_14_25 (BR-like dwarf)	1A_4_11 (BR-like dwarf relative w/o phenotype)	34C_6_24 (short-internode dwarf)	34C_7_22 (short-internode dwarf)	34C_9_3 (short-internode dwarf relative w/o phenotype)	13B_25_26 (virescent)	13B_46_23 (virescent)	13B_18_20 (virescent relative w/o phenotype)	5A_58_18 (variegated relative; green plant makes ~25% variegated progeny)
Chr1	274352	Deletion		274448	-96	x		x
Chr1	17471857	Insertion		17471857	71						x
Chr2	16774543	Inversion		18295724	1521181	x	x
Chr4	5308293	Inversion		8856187	3547894				x	x
Chr4	6016535	Deletion		6016579	-44					x	x
Chr4	14760866	Deletion		14760903	-37										x
Chr4	15862200	Deletion		15862326	-126									x
Chr4	20272673	Translocation	Chr5	19656948				x
Chr5	5776508	Deletion		5776578	-70			x
Chr5	6777100	Deletion		6777181	-81										x
Chr5	18762989	Insertion		18762989	184				x	x	x
Chr3	15685139	Deletion		15685315	-176				x	x
